# Supplementary material for: Long-term organic carbon preservation enhanced by iron and manganese
Source: Nature. 2023 Aug 2;621(7978):312–7. doi: 10.1038/s41586-023-06325-9 (PMC10499600; doi:10.1038/s41586-023-06325-9)
Supplement: Supplementary file 2 — Underlying source data for Supplementary Fig. 2. [file 41586_2023_6325_MOESM2_ESM.xlsx]

## Sheet: Extended Data Figure 2 Panel a
GPS_ferrihydrite associated			GPS_birnessite			GPS_dissolved Mn			GPS_ferrihydrite			GPS_dissolved Fe			GPS_no catalyst			GPS_no catalyst_lys			GPS_no catalyst_asp			Glucose Std			Glycine Std
energy (eV)	normalised absorbance		energy (eV)	normalised absorbance		energy (eV)	normalised absorbance		energy (eV)	normalised absorbance		energy (eV)	normalised absorbance		energy (eV)	normalised absorbance		energy (eV)	normalised absorbance		energy (eV)	normalised absorbance		energy (eV)	normalised absorbance		energy (eV)	normalised absorbance
281.9	-0.00125		281.99	-0.00169		281.99	-0.00611		281.99	-0.00518		281.99	0.00439		281.99	0.00415		282.041	-0.00127253		282.134	0.0151719		281.99	0.0102		281.99	-0.000115
282.4	-0.00121		282.49	-0.00116		282.49	-0.00173		282.49	-0.00506		282.49	0.00573		282.49	0.0156		282.541	-0.00110016		282.634	0.00680939		282.49	0.013		282.49	4.37e-05
282.9	-0.0082		282.99	-0.000478		282.99	-0.000668		282.99	-0.0053		282.99	0.00678		282.99	0.0323		282.741	-0.00139639		283.134	-0.00743706		282.99	0.0131		282.99	-0.000884
283.4	-0.00695		283.49	0.0023		283.49	0.00609		283.49	-0.00294		283.49	0.0123		283.49	0.0727		282.941	-0.00158937		283.634	0.00291361		283.49	0.0223		283.49	0.000788
283.9	0.00232		283.99	0.00623		283.99	0.0169		283.99	0.00539		283.99	0.0189		283.99	0.122895		283.141	-0.00206027		283.834	0.0085668		283.99	0.0311		283.99	0.0031
284.1	0.00603		284.09	0.013		284.09	0.0308		284.09	0.0112		284.09	0.0268		284.09	0.170291		283.341	-0.000638646		284.034	0.0187581		284.09	0.034		284.09	0.007
284.3	0.00973		284.19	0.0262		284.19	0.0457		284.19	0.0171		284.19	0.0347		284.19	0.211466		283.541	0.000865414		284.234	0.0414888		284.19	0.0341		284.19	0.009
284.5	0.0134		284.29	0.0499		284.29	0.0671		284.29	0.0283		284.29	0.0475		284.29	0.257312		283.741	0.00286573		284.434	0.0721295		284.29	0.038		284.29	0.012
284.7	0.0534		284.39	0.0806		284.39	0.0945		284.39	0.0396		284.39	0.0611		284.39	0.308357		283.941	0.0061591		284.634	0.107415		284.39	0.04		284.39	0.018
284.9	0.122584		284.49	0.112645		284.49	0.122517		284.49	0.0524		284.49	0.0766		284.49	0.36356		284.141	0.0137993		284.834	0.133582		284.49	0.045		284.49	0.021
285.1	0.168052		284.59	0.143551		284.59	0.149343		284.59	0.0653		284.59	0.0916		284.59	0.421154		284.341	0.0264722		285.034	0.146003		284.59	0.05		284.59	0.027
285.3	0.174753		284.69	0.18086		284.69	0.182633		284.69	0.0788		284.69	0.108926		284.69	0.483686		284.541	0.0468817		285.234	0.14483		284.69	0.055		284.69	0.03
285.5	0.157088		284.79	0.225769		284.79	0.222719		284.79	0.0922		284.79	0.129604		284.79	0.551508		284.741	0.0740196		285.434	0.139108		284.79	0.055		284.79	0.036
285.7	0.137013		284.89	0.275579		284.89	0.266895		284.89	0.100498		284.89	0.152511		284.89	0.604161		284.941	0.0917587		285.634	0.135475		284.89	0.056		284.89	0.038
285.9	0.133224		284.99	0.312376		284.99	0.297752		284.99	0.108746		284.99	0.170429		284.99	0.637292		285.141	0.0981862		285.834	0.138807		284.99	0.056		284.99	0.042
286.1	0.143303		285.09	0.327494		285.09	0.308517		285.09	0.113069		285.09	0.178924		285.09	0.642893		285.341	0.099677		286.034	0.154726		285.09	0.057		285.09	0.045
286.3	0.157169		285.19	0.314572		285.19	0.295062		285.19	0.117354		285.19	0.179032		285.19	0.63707		285.541	0.0951991		286.234	0.182485		285.19	0.06		285.19	0.048
286.5	0.182582		285.29	0.285867		285.29	0.268838		285.29	0.117803		285.29	0.176393		285.29	0.617062		285.741	0.0906416		286.434	0.229869		285.29	0.06		285.29	0.05
286.7	0.219615		285.39	0.249348		285.39	0.243083		285.39	0.118262		285.39	0.1716		285.39	0.58573		285.941	0.0963051		286.534	0.248641		285.39	0.06		285.39	0.053
286.8	0.235763		285.49	0.210812		285.49	0.237032		285.49	0.119635		285.49	0.168589		285.49	0.546609		286.141	0.116316		286.634	0.253012		285.49	0.06		285.49	0.056
286.9	0.251911		285.59	0.174004		285.59	0.249803		285.59	0.121086		285.59	0.167706		285.59	0.508194		286.341	0.153333		286.734	0.240902		285.59	0.06		285.59	0.057
287	0.272164		285.69	0.154135		285.69	0.280375		285.69	0.130283		285.69	0.172602		285.69	0.481054		286.541	0.167588		286.834	0.221572		285.69	0.06		285.69	0.059
287.1	0.28999		285.79	0.157647		285.79	0.317481		285.79	0.139623		285.79	0.185981		285.79	0.470757		286.741	0.145893		286.934	0.19991		285.79	0.06		285.79	0.0593
287.2	0.309499		285.89	0.185659		285.89	0.368889		285.89	0.163114		285.89	0.21375		285.89	0.475488		286.941	0.12345		287.034	0.182522		285.89	0.06		285.89	0.06
287.3	0.330483		285.99	0.229467		285.99	0.43343		285.99	0.186859		285.99	0.251635		285.99	0.49369		287.141	0.126135		287.134	0.17396		285.99	0.06		285.99	0.0655
287.4	0.359333		286.09	0.284744		286.09	0.50617		286.09	0.235799		286.09	0.302174		286.09	0.524412		287.341	0.157422		287.234	0.17649		286.09	0.06		286.09	0.0717
287.5	0.404984		286.19	0.351403		286.19	0.589654		286.19	0.285287		286.19	0.360634		286.19	0.57327		287.541	0.182692		287.534	0.205808		286.19	0.06		286.19	0.0814
287.6	0.469451		286.29	0.434264		286.29	0.69118		286.29	0.388931		286.29	0.441923		286.29	0.64487		287.741	0.224417		287.634	0.220956		286.29	0.064		286.29	0.0915
287.7	0.550591		286.39	0.539281		286.39	0.829322		286.39	0.492549		286.39	0.548788		286.39	0.73555		287.941	0.302351		287.734	0.237751		286.39	0.0697		286.39	0.104066
287.8	0.65258		286.49	0.6524		286.49	0.975338		286.49	0.5936		286.49	0.670811		286.49	0.82485		288.141	0.380876		287.834	0.261246		286.49	0.0749		286.49	0.116926
287.9	0.779775		286.59	0.74068		286.59	1.08846		286.59	0.694264		286.59	0.773784		286.59	0.888349		288.341	0.43687		287.934	0.293739		286.59	0.0876		286.59	0.132895
288	0.91852		286.69	0.774438		286.69	1.12625		286.69	0.75658		286.69	0.819751		286.69	0.911252		288.541	0.458199		288.034	0.338749		286.69	0.0909		286.69	0.149289
288.1	1.0366		286.79	0.746281		286.79	1.09894		286.79	0.817948		286.79	0.801921		286.79	0.901763		288.741	0.455936		288.134	0.3682		286.79	0.100333		286.79	0.171895
288.2	1.12666		286.89	0.679475		286.89	1.01836		286.89	0.784934		286.89	0.739329		286.89	0.874699		288.941	0.464685		288.234	0.403557		286.89	0.11346		286.89	0.195348
288.3	1.19001		286.99	0.597295		286.99	0.929411		286.99	0.712519		286.99	0.663272		286.99	0.84172		289.141	0.476675		288.334	0.445264		286.99	0.127489		286.99	0.228209
288.4	1.21167		287.09	0.526661		287.09	0.852417		287.09	0.658078		287.09	0.597505		287.09	0.809626		289.341	0.482914		288.434	0.484712		287.09	0.14232		287.09	0.262353
288.5	1.17812		287.19	0.479382		287.19	0.818449		287.19	0.637029		287.19	0.557		287.19	0.786842		289.741	0.482778		288.534	0.499839		287.19	0.155484		287.19	0.299041
288.6	1.10615		287.29	0.467448		287.29	0.818154		287.29	0.695322		287.29	0.548319		287.29	0.786226		289.941	0.485927		288.634	0.497202		287.29	0.16802		287.29	0.336077
288.7	1.02461		287.39	0.481637		287.39	0.84353		287.39	0.739142		287.39	0.567309		287.39	0.801946		290.141	0.498697		288.734	0.486879		287.39	0.183909		287.39	0.380576
288.8	0.954542		287.49	0.514482		287.49	0.909017		287.49	0.783716		287.49	0.604798		287.49	0.829138		290.341	0.520194		288.834	0.478479		287.49	0.19115		287.49	0.426094
288.9	0.899934		287.59	0.562181		287.59	0.997197		287.59	0.902731		287.59	0.657066		287.59	0.862162		290.541	0.550376		288.934	0.47302		287.59	0.206899		287.59	0.502191
289	0.854918		287.69	0.630242		287.69	1.10987		287.69	1.00434		287.69	0.728209		287.69	0.90387		290.741	0.593853		289.034	0.474905		287.69	0.219424		287.69	0.582459
289.1	0.815938		287.79	0.716203		287.79	1.21566		287.79	1.12798		287.79	0.811075		287.79	0.949513		290.941	0.673095		289.134	0.479932		287.79	0.238226		287.79	0.682336
289.2	0.788308		287.89	0.81484		287.89	1.32167		287.89	1.25425		287.89	0.904948		287.89	0.991398		291.141	0.785857		289.234	0.483066		287.89	0.243911		287.89	0.784888
289.3	0.770788		287.99	0.933647		287.99	1.42608		287.99	1.37143		287.99	1.00939		287.99	1.02773		291.341	0.857043		289.334	0.485762		287.99	0.263523		287.99	0.899116
289.4	0.75626		288.09	1.07661		288.09	1.5259		288.09	1.47863		288.09	1.12479		288.09	1.05354		291.541	0.877358		289.434	0.486499		288.09	0.279179		288.09	1.01494
289.5	0.743938		288.19	1.22603		288.19	1.61569		288.19	1.57638		288.19	1.23112		288.19	1.0617		291.741	0.869992		289.534	0.485575		288.19	0.298666		288.19	1.10536
289.6	0.736135		288.29	1.36695		288.29	1.67109		288.29	1.68006		288.29	1.31808		288.29	1.04762		291.941	0.859542		289.634	0.484718		288.29	0.320456		288.29	1.19233
289.7	0.736086		288.39	1.50023		288.39	1.68026		288.39	1.7699		288.39	1.37676		288.39	1.01855		292.141	0.862142		290.134	0.511925		288.39	0.350075		288.39	1.22854
289.8	0.739777		288.49	1.6205		288.49	1.64424		288.49	1.8192		288.49	1.41103		288.49	0.987149		292.341	0.862093		290.634	0.583255		288.49	0.39086		288.49	1.25784
289.9	0.745086		288.59	1.68134		288.59	1.59621		288.59	1.79844		288.59	1.41446		288.59	0.966072		292.541	0.861472		291.134	0.644687		288.59	0.437351		288.59	1.23092
290.4	0.77882		288.69	1.68501		288.69	1.55922		288.69	1.72435		288.69	1.38964		288.69	0.951282		292.741	0.859746		291.634	0.698736		288.69	0.491947		288.69	1.19633
290.9	0.81648		288.79	1.63597		288.79	1.53497		288.79	1.62683		288.79	1.35262		288.79	0.947071		292.941	0.857925		292.134	0.74234		288.79	0.561497		288.79	1.1323
291.4	0.859164		288.89	1.58506		288.89	1.51283		288.89	1.53518		288.89	1.3134		288.89	0.947563		293.141	0.858752		292.634	0.761911		288.89	0.658098		288.89	1.06426
291.9	0.893377		288.99	1.52794		288.99	1.48626		288.99	1.47062		288.99	1.28807		288.99	0.955457		293.341	0.84924		293.134	0.776213		288.99	0.792844		288.99	1.01627
292.4	0.913646		289.09	1.48999		289.09	1.46387		289.09	1.43553		289.09	1.26921		289.09	0.966099		293.541	0.841526		293.634	0.783812		289.09	0.929701		289.09	0.971014
292.9	0.929871		289.29	1.46257		289.29	1.46255		289.29	1.4325		289.29	1.26239		289.29	1.00221		293.741	0.83852		294.134	0.785066		289.29	1.30239		289.29	0.929712
293.4	0.947554		289.39	1.46012		289.39	1.48894		289.39	1.44564		289.39	1.27144		289.39	1.02837		293.941	0.829475		294.634	0.783386		289.39	1.51991		289.39	0.932129
293.9	0.961969		289.49	1.46138		289.49	1.53563		289.49	1.453		289.49	1.28722		289.49	1.05692		294.141	0.829052		295.134	0.779009		289.49	1.75683		289.49	0.937478
294.4	0.97208		289.59	1.46328		289.59	1.56801		289.59	1.45588		289.59	1.3104		289.59	1.08631		294.341	0.822143		295.634	0.772647		289.59	1.96368		289.59	0.952412
294.9	0.985828		289.69	1.46506		289.69	1.58988		289.69	1.4543		289.69	1.32019		289.69	1.11483		294.541	0.822538		296.134	0.769224		289.69	2.14224		289.69	0.968653
295.4	1.00473		289.79	1.46609		289.79	1.60789		289.79	1.45251		289.79	1.33143		289.79	1.14291		294.741	0.820861					289.79	2.26742		289.79	0.982312
295.9	1.02399		289.89	1.46773		289.89	1.62647		289.89	1.45552		289.89	1.33373		289.89	1.17025		294.941	0.820165					289.89	2.35192		289.89	0.995619
			289.99	1.48449		289.99	1.65932		289.99	1.48122		289.99	1.36387		289.99	1.23126		295.141	0.81836					289.99	2.39522		289.99	0.995919
			290.49	1.50438		290.49	1.68855		290.49	1.53008		290.49	1.3952		290.49	1.30379		295.341	0.811423					290.49	2.03943		290.49	0.985356
			290.99	1.52279		290.99	1.72274		290.99	1.57079		290.99	1.42424		290.99	1.37228		295.541	0.809086					290.99	1.80327		290.99	0.991876
			291.49	1.56088		291.49	1.74903		291.49	1.59122		291.49	1.44047		291.49	1.4006		295.741	0.808509					291.49	1.95734		291.49	0.993563
			291.99	1.58652		291.99	1.76414		291.99	1.59752		291.99	1.45052		291.99	1.4246		295.941	0.807875					291.99	2.00596		291.99	1.01598
			292.49	1.60882		292.49	1.77351		292.49	1.60524		292.49	1.45945		292.49	1.4322								292.49	2.05771		292.49	1.03935
			292.99	1.6148		292.99	1.75856		292.99	1.60372		292.99	1.45255		292.99	1.43049								292.99	2.19482		292.99	1.05951
			293.49	1.60854		293.49	1.72449		293.49	1.58646		293.49	1.44467		293.49	1.42334								293.49	2.31335		293.49	1.07057
			293.99	1.59637		293.99	1.68289		293.99	1.56538		293.99	1.42797		293.99	1.41526								293.99	2.36971		293.99	1.06957
			294.49	1.57656		294.49	1.63627		294.49	1.54311		294.49	1.40857		294.49	1.41515								294.49	2.34196		294.49	1.06302
			294.99	1.55192		294.99	1.58034		294.99	1.51375		294.99	1.39069		294.99	1.41552								294.99	2.26261		294.99	1.05244
			295.49	1.52484		295.49	1.52628		295.49	1.51383		295.49	1.37196		295.49	1.41755								295.49	2.17134		295.49	1.03932
			295.99	1.50173		295.99	1.47606		295.99	1.5139		295.99	1.36376		295.99	1.4123								295.99	2.11132		295.99	1.0338

## Sheet: Extended Data Figure 2 Panel b
GPS_ferrihydrite associated			GPS_birnessite			GPS_dissolved Mn			GPS_ferrihydrite			GPS_dissolved Fe			GPS_no catalyst			Glycine Std
energy (eV)	normalised absorbance		energy (eV)	normalised absorbance		energy (eV)	normalised absorbance		energy (eV)	normalised absorbance		energy (eV)	normalised absorbance		energy (eV)	normalised absorbance		energy (eV)	normalised absorbance
390.1	-0.00766		390.712	-0.0232		390.712	-0.00844		390.712	0.0146		390.712	0.0179		390.712	0.00955		390.712	0.0817
391.1	0.00722		391.712	-0.00222		391.712	-0.00806		391.712	0.00944		391.712	-0.0014		391.712	-0.00738		391.712	0.0584
392.1	0.0462		392.712	-0.0202		392.712	-0.0126		392.712	0.00431		392.712	-0.00704		392.712	0.022		392.712	0.0352
393.1	0.105628		393.712	0.0141		393.712	-0.00244		393.712	-0.000824		393.712	0.00133		393.712	0.00405		393.712	0.0119
394.1	0.163398		394.712	-0.00504		394.712	-0.00509		394.712	-0.000716		394.712	0.0239		394.712	0.0364		394.712	-0.0114
395.1	0.218234		395.712	-0.00939		395.712	-0.00287		395.712	0.00132		395.712	0.0603		395.712	0.0585		395.712	0.00361
396.1	0.292203		396.712	0.110817		396.712	0.00505		396.712	0.0458		396.712	0.276691		396.712	0.0867		396.712	0.0465
397.1	0.406057		397.712	0.754582		397.712	0.0511		397.712	0.33372		397.712	0.607958		397.712	0.107449		397.712	0.101327
398.1	0.552883		398.712	1.68051		398.712	0.340166		398.712	0.953446		398.712	1.03557		398.712	0.260023		398.712	0.110619
399.1	0.711233		399.712	1.30514		399.712	0.28113		399.712	0.845601		399.712	1.06874		399.712	0.231669		399.712	0.0883
399.3	0.731424		400.212	1.25327		400.212	0.386415		400.212	0.976063		400.212	0.873371		400.212	0.323265		400.212	0.120605
399.5	0.769572		400.712	1.3546		400.712	0.516664		400.712	1.26801		400.712	1.02259		400.712	0.403614		400.712	0.2
399.7	0.806012		401.212	1.38793		401.212	0.538399		401.212	1.42489		401.212	0.973207		401.212	0.427837		401.212	0.3
399.9	0.811208		401.712	1.31625		401.712	0.438021		401.712	1.23367		401.712	0.85229		401.712	0.395223		401.712	0.360374
400.1	0.789654		402.212	1.33474		402.212	0.436655		402.212	1.10048		402.212	0.905902		402.212	0.424078		402.212	0.517858
400.3	0.761965		402.712	1.4106		402.712	0.517799		402.712	1.14045		402.712	1.08358		402.712	0.507461		402.712	0.720153
400.5	0.739918		403.212	1.56932		403.212	0.705982		403.212	1.3035		403.212	1.3351		403.212	0.667018		403.212	0.933788
400.7	0.720793		403.712	1.82082		403.712	0.911353		403.712	1.59263		403.712	1.61051		403.712	0.93231		403.712	1.63665
400.9	0.713598		404.212	2.08194		404.212	1.0962		404.212	1.91934		404.212	1.86039		404.212	1.18697		404.212	2.67742
401.1	0.73098		404.712	2.31701		404.712	1.24716		404.712	2.24588		404.712	2.05945		404.712	1.46305		404.712	3.74853
401.3	0.769537		405.212	2.49464		405.212	1.30542		405.212	2.51421		405.212	2.1357		405.212	1.78442		405.212	4.80666
401.5	0.807627		405.712	2.67956		405.712	1.37474		405.712	2.67527		405.712	2.187		405.712	1.82588		405.712	5.5814
401.7	0.829727		406.212	2.71226		406.212	1.43202		406.212	2.75479		406.212	2.18995		406.212	1.80151		406.212	5.84373
401.9	0.839967		406.712	2.76758		406.712	1.44652		406.712	2.81723		406.712	2.21691		406.712	1.70501		406.712	5.78484
402.1	0.852392		407.212	2.72009		407.212	1.45347		407.212	2.80536		407.212	2.19511		407.212	1.63316		407.212	5.60334
402.3	0.873055		407.712	2.66524		407.712	1.44976		407.712	2.72571		407.712	2.1496		407.712	1.55485		407.712	5.30987
402.5	0.898466		408.212	2.60363		408.212	1.44961		408.212	2.66041		408.212	2.12874		408.212	1.47177		408.212	4.90868
402.7	0.924922		408.712	2.55925		408.712	1.41855		408.712	2.56774		408.712	2.10849		408.712	1.43506		408.712	4.42877
402.9	0.950512		409.212	2.53006		409.212	1.39255		409.212	2.50745		409.212	2.11216		409.212	1.35889		409.212	3.94692
403.1	0.97799		409.712	2.50035		409.712	1.38669		409.712	2.41026		409.712	2.06772		409.712	1.34618		409.712	3.53447
403.3	1.00955		410.212	2.40267		410.212	1.36492		410.212	2.34737		410.212	2.02393		410.212	1.30593		410.212	3.22375
403.5	1.04721		410.712	2.36944		410.712	1.34641		410.712	2.28785		410.712	2.00463		410.712	1.23294		410.712	2.92916
403.7	1.08965		411.212	2.32071		411.212	1.35784		411.212	2.22666		411.212	1.98578		411.212	1.18901		411.212	2.66484
403.9	1.13645		411.712	2.30422		411.712	1.34105		411.712	2.17616		411.712	1.9794		411.712	1.15403		411.712	2.48642
404.1	1.18492		412.212	2.22375		412.212	1.31857		412.212	2.07527		412.212	1.9725		412.212	1.14441		412.212	2.36702
404.3	1.23735		412.712	2.20431		412.712	1.29494		412.712	2.0377		412.712	1.92235		412.712	1.1102		412.712	2.24475
404.5	1.28661		413.212	2.13087		413.212	1.26432		413.212	1.95556		413.212	1.8722		413.212	0.985467		413.212	2.10592
404.7	1.3211		414.212	2.00967		414.212	1.22217		414.212	1.86461		414.212	1.70674		414.212	1.01721		414.212	1.92098
404.9	1.3347		414.712	1.95006		414.712	1.20403		414.712	1.82125		414.712	1.54668		414.712	1.00816		414.712	1.81534
405.1	1.34066		415.212	1.85706		415.212	1.18474		415.212	1.75406		415.212	1.53059		415.212	1.02431		415.212	1.67433
405.3	1.3454		415.712	1.78781		415.712	1.14818		415.712	1.68553		415.712	1.51364		415.712	1.01421		415.712	1.57631
405.5	1.35487		416.212	1.6952		416.212	1.13457		416.212	1.63418		416.212	1.42629		416.212	0.981209		416.212	1.50005
405.7	1.34169		416.712	1.68192		416.712	1.10518		416.712	1.57122		416.712	1.38637		416.712	0.997182		416.712	1.367
405.9	1.32935		417.212	1.59034		417.212	1.07629		417.212	1.49246		417.212	1.2996		417.212	0.996498		417.212	1.22975
406.1	1.3174		417.712	1.51905		417.712	1.07499		417.712	1.43986		417.712	1.237		417.712	0.974218		417.712	1.11436
406.3	1.30854		418.212	1.47526		418.212	1.06244		418.212	1.3908		418.212	1.1751		418.212	0.970748		418.212	1.05215
406.5	1.30327		418.712	1.3849		418.712	1.05304		418.712	1.34316		418.712	1.13725		418.712	0.993994		418.712	1.0167
406.7	1.30507		419.212	1.33144		419.212	1.03893		419.212	1.29571		419.212	1.0999		419.212	1.00422		419.212	0.999718
406.9	1.31673		419.712	1.28647		419.712	1.01249		419.712	1.23762		419.712	1.07484		419.712	1.01051		419.712	0.992949
407.1	1.32878		420.712	1.20257		420.712	0.991298		420.712	1.15389		420.712	1.02535		420.712	1.02474		420.712	0.961943
407.3	1.32572		421.712	1.13374		421.712	0.997714		421.712	1.09863		421.712	0.989103		421.712	1.09841		421.712	0.961793
407.5	1.30123		422.712	1.07013		422.712	0.968639		422.712	1.03569		422.712	1.00174		422.712	1.14725		422.712	0.974261
407.7	1.27295		423.712	1.01595		423.712	0.977044		423.712	1.0013		423.712	1.01453		423.712	1.19738		423.712	0.951831
407.9	1.2533		424.712	0.987294		424.712	0.978864		424.712	0.996844		424.712	1.00516		424.712	1.22106		424.712	0.986663
408.1	1.2432
408.3	1.23157
408.5	1.21678
408.7	1.20099
408.9	1.18901
409.1	1.18301
409.3	1.17645
409.5	1.16899
409.7	1.16116
409.9	1.15462
410.1	1.14549
410.3	1.13915
410.5	1.13469
410.7	1.12975
410.9	1.1204
411.1	1.11187
411.3	1.10639
411.5	1.10182
411.7	1.09519
411.9	1.09183
412.1	1.09252
412.3	1.09017
412.5	1.07403
412.7	1.04999
412.9	1.03097
413.1	1.0271
413.3	1.03228
413.5	1.03725
413.7	1.03196
413.9	1.0168
414.1	0.995725
414.6	1.00975
415.1	1.01598
415.6	1.01663
416.1	1.01539
416.6	1.01349
417.1	1.00803
417.6	1.00253
418.1	0.998548
418.6	0.856387
422.1	1.09394
423.1	0.980844
424.1	0.990665
425.1	1.0021

## Sheet: Extended Data Figure 2 Panel c
DNA			Adenine			Guanine			Thymine			Uracil			Cytosine			Tryptophan			Tyrosine			Phenylalanine			Histidine			Aspartic Acid			Alanine			Lipid			Polysaccharide			Protein
energy (eV)	normalised absorbance		energy (eV)	normalised absorbance		energy (eV)	normalised absorbance		energy (eV)	normalised absorbance		energy (eV)	normalised absorbance		energy (eV)	normalised absorbance		energy (eV)	normalised absorbance		energy (eV)	normalised absorbance		energy (eV)	normalised absorbance		energy (eV)	normalised absorbance		energy (eV)	normalised absorbance		energy (eV)	normalised absorbance		energy (eV)	normalised absorbance		energy (eV)	normalised absorbance		energy (eV)	normalised absorbance
284.184	0.011563		281.004	0.0250469		281.161	0.0109842		281	0.011519		281.027	0.0157068		281.113	0.101309		282.054	0.197993		282.051	0.0122477		282.052	-8.42271e-05		282.072	0		281.95	-0.00603366		282	0.0529351		284.063	0.00569056		284.06	0.0730507		283.979	0.00830775
284.403	0.0114921		284.665	0.0206634		283.218	0.0132915		284.026	0.012454		283.167	0.0157068		281.755	0.101076		282.755	0.202733		282.646	0.0145282		282.571	0.00530631		282.638	0.0164121		282.442	-0.00621321		282.254	0.0529351		284.368	0.00942853		284.169	0.0787028		284.222	0.00960145
284.549	0.0317938		285.254	0.0315166		285.383	0.00731119		284.347	0.0122028		283.916	0.0191972		282.397	0.105451		283.3	0.20752		283.266	0.0229326		283.194	0.00463249		283.594	0.0238769		283.011	-0.000397		282.718	0.0605149		284.575	0.0112859		284.278	0.0759278		284.405	0.0127084
284.751	0.0520777		285.735	0.0368612		285.677	0.0127568		284.509	0.0384782		284.13	0.04363		283.24	0.105144		283.871	0.207349		283.809	0.0250148		283.817	0.00991072		284.266	0.0291224		283.633	0.00540053		283.286	0.0626296		284.709	0.0207633		284.351	0.0534786		284.564	0.0244037
284.806	0.0811297		285.924	0.0784458		285.838	0.0512888		284.619	0.0845962		284.317	0.186736		283.922	0.114112		284.365	0.222052		284.171	0.0324276		284.232	0.0213656		284.781	0.045131		284.202	0.00519263		283.751	0.0585101		284.831	0.0112319		284.424	0.0310294		284.65	0.037933
284.952	0.0985244		286.087	0.145042		285.946	0.0925871		284.675	0.140656		284.371	0.228621		284.404	0.13237		284.547	0.266551		284.428	0.0514932		284.466	0.0568252		285.14	0.065916		284.513	0.0231519		284.319	0.0606248		284.916	0.0283242		284.497	0.0170071		284.713	0.066888
285.135	0.0810235		286.251	0.239416		286.107	0.131119		284.732	0.196717		284.531	0.267016		284.526	0.183018		284.703	0.33086		284.606	0.0883354		284.649	0.116149		285.475	0.0745255		285.108	0.0470314		284.654	0.0618744		284.989	0.0378144		284.606	0.0170412		284.765	0.102701
285.262	0.0606333		286.335	0.342159		286.241	0.169657		284.787	0.226376		284.772	0.225131		284.568	0.229086		284.782	0.434795		284.729	0.179202		284.703	0.22323		285.94	0.078157		285.496	0.0468896		284.86	0.0801922		285.074	0.0263896		284.697	0.0339235		284.83	0.145331
285.427	0.0489523		286.456	0.683779		286.349	0.238503		284.923	0.262573		284.932	0.176265		284.649	0.284357		284.86	0.53378		284.772	0.305918		284.784	0.354091		286.189	0.140043		285.884	0.0346994		285.194	0.0931411		285.196	0.0339684		284.769	0.0564181		284.845	0.179497
285.591	0.072155		286.517	0.880977		286.404	0.315625		285.082	0.236046		285.066	0.141361		284.691	0.325817		284.913	0.637724		284.84	0.438759		284.895	0.705149		286.3	0.266775		286.299	0.028524		285.659	0.0890216		285.318	0.0225358		284.842	0.0676768		284.883	0.205075
285.832	0.266846		286.652	0.900363		286.46	0.409276		285.134	0.203003		285.253	0.109948		284.852	0.362625		284.94	0.721873		284.858	0.553327		284.95	0.883654		286.402	0.453375		286.713	0.0584939		286.021	0.0903673		285.537	0.0224895		284.933	0.0564692		284.934	0.227213
285.914	0.311877		286.758	0.88365		286.515	0.472624		285.212	0.160039		285.467	0.109948		285.011	0.316483		284.966	0.756518		284.874	0.698019		285.005	1.0205		286.455	0.621611		286.972	0.106593		286.254	0.0736835		285.683	0.026261		285.024	0.0396436		284.959	0.240847
285.997	0.308944		286.783	0.839194		286.597	0.593816		285.29	0.126974		285.628	0.232112		285.171	0.27495		285.096	0.796083		284.892	0.806563		285.033	1.15141		286.515	0.747939		287.283	0.124552		286.512	0.086344		285.805	0.0205318		285.115	0.034054		285.009	0.247601
286.069	0.27549		286.908	0.622468		286.626	0.698492		285.423	0.107069		285.681	0.340314		285.29	0.247257		285.226	0.75644		284.91	0.921131		285.09	1.37158		286.55	0.862092		287.568	0.154569		286.846	0.105142		285.927	0.0167038		285.206	0.0144195		285.116	0.23032
286.16	0.266739		286.96	0.600223		286.711	0.913347		285.561	0.182867		285.681	0.525305		285.49	0.224142		285.381	0.71184		284.93	0.999552		285.169	1.43697		286.641	0.946715		287.801	0.208702		287.023	0.152612		286.037	0.0318898		285.351	0.0313188		285.175	0.207995
286.289	0.289954		287.067	0.586287		286.765	0.946392		285.594	0.29175		285.681	0.818499		285.652	0.265558		285.562	0.657331		284.978	1.05397		285.271	1.37139		286.711	1.0012		287.905	0.305052		287.174	0.217535		286.158	0.0242595		285.406	0.0200999		285.259	0.194175
286.566	0.504982		287.175	0.622351		286.923	0.866469		285.652	0.384112		285.788	0.933682		285.736	0.403778		285.77	0.607764		285.077	1.10859		285.321	1.26419		286.786	1.01378		287.984	0.431532		287.323	0.288308		286.292	0.0318357		285.479	0.00607763		285.343	0.182064
286.621	0.519499		287.25	1.15566		286.949	0.792084		285.656	0.466615		285.922	0.91623		285.738	0.486727		285.925	0.563164		285.161	1.01852		285.371	1.16295		286.869	0.978464		288.062	0.582109		287.422	0.358888		286.439	0.0375083		285.588	0.0145386		285.414	0.159718
286.694	0.525289		287.251	1.17788		287.184	0.516555		285.712	0.512775		286.002	0.74171		285.756	0.574285		286.055	0.528472		285.218	0.952445		285.42	1.03195		286.988	0.871509		288.141	0.744734		287.571	0.43551		286.585	0.0431808		285.697	0.0145727		285.461	0.133994
286.767	0.50201		287.385	1.19171		287.394	0.370505		285.82	0.525892		286.109	0.500873		285.783	0.666436		286.158	0.488837		285.301	0.874421		285.495	0.877113		287.105	0.776527		288.194	0.913393		287.695	0.512036		286.682	0.0488637		285.824	0.0258484		285.508	0.116818
286.912	0.423474		287.465	1.18057		287.447	0.320908		285.925	0.492807		286.19	0.434555		285.809	0.740154		286.392	0.483817		285.409	0.808546		285.618	0.537706		287.17	0.687128		288.361	1.78684		287.767	0.57667		286.755	0.0678597		285.952	0.0202701		285.555	0.10135
287.003	0.411817		287.49	1.13611		287.5	0.285084		285.976	0.436663		286.243	0.368237		285.848	0.816184		286.678	0.503533		285.516	0.760745		285.693	0.418581		287.26	0.603918		288.409	2.13021		287.89	0.659046		286.829	0.0906579		286.042	0.0315344		285.627	0.0824228
287.094	0.426322		287.632	0.686041		287.606	0.265777		286.052	0.347497		286.324	0.312391		285.889	0.873773		286.86	0.52823		285.599	0.676697		285.768	0.305407		287.322	0.532479		288.42	2.25069		287.959	0.776327		286.914	0.121058		286.169	0.0428101		285.685	0.058388
287.168	0.469903		287.883	0.285924		287.741	0.320844		286.128	0.261631		286.43	0.256545		285.991	0.910603		286.937	0.533157		285.685	0.5565		285.845	0.227947		287.463	0.449673		288.447	2.34707		288.027	0.911157		286.951	0.149568		286.351	0.0456759		285.757	0.0445885
287.317	0.693693		287.934	0.230345		287.796	0.392456		286.258	0.188923		286.564	0.207679		286.09	0.873693		287.093	0.508359		285.743	0.478378		285.973	0.174238		287.651	0.40319		288.541	2.44342		288.068	1.05759		287.012	0.19138		286.442	0.0400863		285.865	0.0341454
287.354	0.722751		287.986	0.205321		287.938	0.800436		286.417	0.155797		286.725	0.179756		286.129	0.818386		287.249	0.478609		285.801	0.382181		286.128	0.126453		287.835	0.380655		288.622	2.33111		288.132	1.23922		287.049	0.231296		286.624	0.040143		285.974	0.0254116
287.418	0.740172		288.146	0.180251		288.046	0.874489		286.631	0.152329		286.966	0.172775		286.167	0.735422		287.482	0.463688		285.938	0.280257		286.283	0.0786681		288.063	0.412405		288.694	2.16625		288.193	1.47349		287.349	1.06964		286.733	0.0317501		286.084	0.0252246
287.482	0.713989		288.386	0.171812		288.1	0.891006		286.979	0.161957		287.287	0.190227		286.224	0.634018		287.768	0.463602		286.045	0.220407		286.438	0.0487394		288.232	0.497633		288.745	2.03972		288.251	1.74286		287.386	1.13427		286.806	0.0458177		286.218	0.0318334
287.573	0.687797		288.694	0.200844		288.18	0.904763		287.221	0.18157		287.474	0.246073		286.376	0.500319		288.054	0.483318		286.204	0.166779		286.645	0.0425628		288.293	0.611988		288.77	1.90718		288.31	1.99469		287.448	1.23311		286.915	0.0402338		286.316	0.0419232
287.664	0.658697		288.976	0.234054		288.314	0.910243		287.357	0.221066		287.527	0.308901		286.577	0.357389		288.132	0.527849		286.361	0.143275		286.801	0.0662025		288.303	0.719952		288.821	1.76258		288.347	2.19962		287.484	1.25402		287.006	0.0571161		286.451	0.0553694
287.792	0.641214		289.258	0.263098		288.448	0.952252		287.469	0.300186		287.628	0.521344		286.778	0.343491		288.21	0.607032		286.517	0.131821		286.932	0.0958223		288.356	0.888188		288.826	1.61197		288.377	2.39229		287.533	1.26732		287.133	0.0459199		286.563	0.0842413
287.901	0.646993		289.54	0.292141		288.535	1.28485		287.526	0.382647		287.715	0.717277		286.939	0.380299		288.289	0.696116		286.644	0.168465		287.062	0.137346		288.373	0.954245		288.855	1.45534		288.423	2.56853		287.594	1.27301		287.224	0.0347123		286.663	0.116553
287.975	0.670225		289.782	0.342036		288.59	1.33717		287.648	0.633073		287.741	0.856894		287.105	0.578397		288.341	0.765406		286.766	0.27138		287.349	0.220366		288.414	1.02649		288.947	1.26855		288.519	2.66836		287.655	1.26919		287.288	0.0347322		286.725	0.135252
288.085	0.687631		290.065	0.383579		288.724	1.3399		287.783	0.679469		287.795	0.926702		287.149	0.725848		288.45	0.815		286.837	0.368073		287.532	0.261834		288.508	1.09315		288.998	1.11792		288.63	2.5693		287.704	1.25968		287.37	0.0403757		286.776	0.15739
288.212	0.681776		290.224	0.358509		288.803	1.31234		287.97	0.639423		287.929	0.944154		287.213	0.841033		288.576	0.834642		286.884	0.434543		287.714	0.279494		288.644	1.04627		289.125	0.840762		288.673	2.39541		287.752	1.25586		287.442	0.0530388		286.851	0.177777
288.341	0.69627		290.323	0.329299		288.976	0.598809		288.202	0.510828		288.062	0.808028		287.315	0.905513		288.705	0.795		286.931	0.494988		287.922	0.314981		288.757	0.981218		289.176	0.726283		288.761	2.1836		287.825	1.27486		287.496	0.0713143		286.951	0.211798
288.469	0.722391		290.396	0.3126		289.183	0.295737		288.307	0.461243		288.116	0.745201		287.436	0.937727		288.783	0.735571		287.115	0.453509		288.105	0.380257		288.875	0.88025		289.279	0.641907		288.8	1.99651		287.887	1.30336		287.587	0.0881966		287.051	0.24411
288.524	0.75435		290.529	0.306985		289.262	0.246134		288.413	0.444658		288.223	0.616056		287.575	0.893897		288.86	0.681093		287.273	0.405907		288.185	0.475406		288.941	0.778877		289.538	0.629764		288.894	1.77451		287.936	1.35088		287.714	0.0994722		287.164	0.284947
288.635	0.832803		290.764	0.324938		289.315	0.224084		288.681	0.444449		288.276	0.5637		287.613	0.808629		288.989	0.636501		287.482	0.388626		288.239	0.576534		289.004	0.701452		289.797	0.665815		288.96	1.57582		288.022	1.42881		287.796	0.113543		287.251	0.312151
288.745	0.885093		290.945	0.341526		289.475	0.20752		288.897	0.473983		288.41	0.462478		287.651	0.714145		289.093	0.606767		287.793	0.377766		288.293	0.695519		289.142	0.642593		290.03	0.683802		289.077	1.39486		288.058	1.46112		287.859	0.126203		287.314	0.332559
288.855	0.922848		291.207	0.368495		289.716	0.235016		289.034	0.543181		288.517	0.434555		287.669	0.647317		289.431	0.601715		288.05	0.390807		288.347	0.808552		289.381	0.602501		290.367	0.689704		289.139	1.24297		288.12	1.48773		287.959	0.164156		287.352	0.34959
288.947	0.992587		291.388	0.397583		289.798	0.279075		289.068	0.678465		288.678	0.413613		287.708	0.596611		289.898	0.596625		288.174	0.475649		288.401	0.885872		289.822	0.58797		290.781	0.683528		289.275	1.144		288.193	1.49341		288.004	0.207709		287.426	0.361431
289.012	1.05216		291.59	0.426661		289.852	0.31763		289.158	0.873109		288.892	0.438045		287.746	0.518256		290.236	0.616325		288.243	0.59644		288.454	0.945337		290.416	0.598597		291.117	0.665333		289.49	1.02778		288.254	1.50481		288.048	0.256881		287.442	0.412691
289.113	1.11317		291.772	0.464082		289.906	0.35894		289.22	1.02157		288.972	0.500873		287.824	0.458319		290.469	0.641007		288.313	0.705182		288.558	0.992841		290.773	0.631356		291.686	0.653076		289.702	0.952503		288.29	1.52381		288.155	0.476016		287.518	0.448462
289.206	1.18727		291.993	0.493152		289.96	0.40025		289.251	1.12056		289.025	0.762653		287.863	0.416829		290.781	0.660715		288.355	0.837923		288.713	0.951008		291.129	0.670101		292.075	0.658959		290.069	0.877803		288.339	1.53711		288.373	1.1685		287.583	0.49793
289.252	1.23377		292.234	0.49513		290.068	0.455322		289.28	1.16344		289.052	0.982548		288.063	0.393715		291.119	0.680416		288.401	0.922467		288.815	0.867567		291.538	0.703263		292.437	0.676899		290.148	0.860542		288.4	1.52189		288.443	1.36937		287.965	1.39995
289.317	1.28026		292.614	0.490796		290.256	0.474565		289.389	1.18315		289.132	1.38743		288.265	0.430508		291.457	0.695166		288.448	0.982913		288.892	0.80201		291.921	0.74221		292.851	0.700845		290.485	0.850093		288.424	1.49717		288.47	1.41011		288.056	1.60323
289.408	1.30058		292.996	0.511463		290.496	0.44972		289.526	1.15663		289.159	1.45724		288.427	0.476533		291.846	0.714851		288.575	1.02558		289.07	0.641108		292.356	0.775574		293.291	0.706708		290.741	0.880302		288.448	1.46104		288.487	1.44522		288.07	1.62031
289.481	1.28602		293.317	0.525905		290.656	0.422137		289.571	1.0906		289.293	1.48168		288.509	0.545628		292.21	0.739494		288.735	0.95388		289.198	0.557639		292.871	0.785596		293.757	0.712562		290.995	0.92806		288.509	1.43061		288.533	1.47614		288.169	1.64065
289.563	1.26274		293.658	0.534089		290.762	0.40283		289.647	1.00144		289.4	1.4363		288.591	0.614723		292.755	0.74428		288.844	0.875955		289.431	0.50977		293.388	0.789631		294.172	0.730484		291.251	0.96412		288.569	1.40018		288.606	1.45369		288.216	1.62177
289.645	1.21911		293.96	0.546457		290.895	0.386273		289.669	0.909013		289.453	1.37696		288.633	0.69305		293.378	0.749044		288.952	0.81008		289.663	0.461901		294.035	0.788688		294.612	0.742372		291.532	1.00027		288.618	1.35454		288.651	1.42561		288.248	1.57726
289.735	1.14931		294.301	0.556725		291.216	0.386203		289.742	0.763745		289.48	1.28272		288.724	1.05708		293.897	0.729086		289.035	0.726032		290.027	0.479364		294.578	0.786938		295.103	0.742192		291.789	1.02463		288.642	1.30701		288.688	1.38911		288.402	1.39236
289.844	1.09113		294.741	0.548198		291.43	0.402685		289.817	0.664678		289.507	1.20593		288.769	1.25522		294.494	0.719006		289.143	0.660157		290.209	0.51488		295.099	0.761039		295.621	0.735979		292.098	1.03749		288.666	1.25757		288.771	1.28099		288.436	1.3564
290.026	1.03003		295.122	0.537614		291.644	0.410903		290.133	0.552223		289.56	0.986038		288.812	1.36119		295.118	0.713869		289.355	0.600704		290.598	0.514459		295.644	0.747315					292.458	1.05053		288.714	1.21193		288.855	1.16023		288.468	1.30677
290.227	0.997987		295.482	0.524956		291.885	0.419115		290.426	0.522292		289.641	0.863874		288.834	1.41649		295.611	0.69887		289.512	0.571175		290.987	0.496182								292.717	1.04564		288.775	1.1758		288.928	1.10688		288.534	1.2263
290.336	0.974696		295.962	0.516412		292.072	0.424584		290.934	0.505393		289.721	0.780105		288.976	1.47404					289.797	0.560216		291.454	0.50758								293.206	1.06502		288.847	1.14727		288.974	1.05212		288.601	1.16122
290.482	0.957207					292.366	0.432784		291.363	0.514959		289.855	0.706806		289.054	1.40258					290.028	0.585207		291.844	0.53692								293.644	1.0842		288.908	1.12254		289.057	1.01984		288.691	1.07217
290.628	0.971695					292.527	0.460297		291.739	0.537767		289.962	0.630017		289.052	1.34267					290.284	0.622347		292.286	0.590011								294.004	1.1031		288.969	1.10732		289.13	1.00722		288.783	1.00876
290.719	0.951316					292.661	0.482306		292.034	0.557337		290.149	0.556719		289.09	1.25971					290.515	0.647338		292.546	0.61949								294.34	1.0985		289.066	1.1054		289.193	0.988982		288.817	0.983057
290.884	0.968705					292.795	0.50707		292.303	0.570328		290.336	0.504363		289.128	1.17675					290.722	0.648131		292.858	0.654865								294.704	1.05889		289.139	1.12059		289.248	0.966528		288.889	0.970967
291.03	0.95703					292.956	0.523564		292.678	0.586536		290.604	0.472949		289.166	1.103					291.008	0.631148		293.196	0.684261								295.171	1.02553		289.249	1.13958		289.367	0.959542		288.935	0.943534
291.103	0.971541					293.197	0.534531		293.081	0.602722		290.925	0.452007		289.204	1.01082					291.24	0.63204		293.56	0.701724								295.638	1.00386		289.383	1.14906		289.467	0.944124		289.019	0.931423
291.213	0.968599					293.571	0.534449		293.43	0.625551		291.272	0.445026		289.242	0.927854					291.601	0.657527		293.949	0.701303											289.493	1.15664		289.567	0.928706		289.127	0.919271
291.305	0.988918					294.292	0.531537		293.833	0.651638		291.593	0.462478		289.28	0.849498					291.858	0.676593		294.441	0.676961											289.566	1.16423		289.703	0.916108		289.236	0.9037
291.487	0.983045					294.934	0.534153		294.182	0.661266		291.995	0.486911		289.318	0.775751					292.114	0.707708		294.934	0.65262											289.651	1.1566		289.795	0.900687		289.331	0.888149
291.597	1.00045					295.575	0.534013		294.61	0.660932		292.316	0.521815		289.396	0.701989					292.423	0.726972		295.271	0.646302											289.773	1.16228		289.886	0.885266		289.403	0.876059
291.689	1.02368								294.986	0.677139		292.61	0.549738		289.555	0.637414					292.758	0.75236		295.737	0.616037											289.931	1.15845		289.968	0.862819		289.474	0.855422
291.835	1.02944								295.47	0.713064		292.824	0.581152		289.754	0.582042					293.093	0.765698														290.077	1.14701		290.013	0.848788		289.546	0.839914
292.018	1.05846								295.658	0.729418		293.118	0.591623		289.993	0.54048					293.402	0.784962														290.211	1.13177		290.068	0.843187		289.618	0.824405
292.238	1.07292											293.386	0.609075		290.273	0.512728					293.764	0.780325														290.333	1.11844		290.132	0.858657		289.787	0.813858
292.476	1.08738											293.787	0.623037		290.634	0.507988					294.307	0.788432														290.43	1.11081		290.222	0.876944		289.858	0.791512
292.658	1.09313											294.108	0.640489		291.036	0.530883					294.696	0.771845														290.564	1.10318		290.276	0.899433		290.028	0.786092
292.878	1.11632											294.456	0.664921		291.439	0.572212					295.137	0.749432														290.698	1.10885		290.312	0.924725		290.223	0.789179
293.262	1.13073											294.83	0.682373		291.801	0.613555					296.042	0.752903														290.82	1.11643		290.339	0.945801		290.332	0.79412
293.646	1.13642											295.125	0.699825		292.364	0.664042																				290.966	1.1145		290.394	0.96829		290.418	0.802521
293.975	1.13631											295.419	0.717277		292.847	0.696125																				291.137	1.09926		290.457	0.996399		290.517	0.817739
294.157	1.12753											295.74	0.724258		293.329	0.732816																				291.258	1.08592		290.52	1.01468		290.627	0.82097
294.468	1.14197														293.812	0.764899																				291.368	1.07259		290.566	1.03014		290.774	0.834396
294.779	1.13896														294.374	0.796953																				291.526	1.06495		290.602	1.04841		290.884	0.847884
295.053	1.14468														294.816	0.819834																				291.623	1.05353		290.647	1.06107		290.995	0.86479
295.327	1.13297														295.378	0.838062																				291.721	1.0421		290.747	1.04846		291.143	0.883343
295.601	1.12707														295.86	0.851712																				291.794	1.02687		290.847	1.0513		291.315	0.905274
295.857	1.1357																																			291.879	1.02876		290.893	1.04008		291.462	0.927246
295.967	1.14439																																			291.952	1.03444		290.947	1.03307		291.623	0.950907
																																				292.049	1.01731		291.047	1.04012		291.746	0.976339
																																				292.159	1.00208		291.138	1.0233		291.821	0.996727
																																				292.219	0.98876		291.238	1.02754		291.907	1.00855
																																				292.317	0.979234		291.338	1.02617		291.981	1.01868
																																				292.439	0.990615		291.411	1.04164		292.067	1.02537
																																				292.548	0.996295		291.483	1.05992		292.2	1.0183
																																				292.682	0.988663		291.647	1.07542		292.309	1.01299
																																				292.841	0.996234		291.783	1.09091		292.504	1.02291
																																				292.95	1.00762		291.874	1.10077		292.675	1.03459
																																				293.048	1.0171		291.928	1.12748		292.798	1.04634
																																				293.17	0.999967		292.073	1.1528		292.956	1.04949
																																				293.243	1.01136		292.182	1.17671		293.127	1.05775
																																				293.279	1.01895		292.318	1.19642		293.274	1.06605
																																				293.401	1.00942		292.436	1.22314		293.42	1.07263
																																				293.462	1.02272		292.563	1.24144		293.579	1.07578
																																				293.523	1.03411		292.708	1.25693		293.797	1.0737
																																				293.669	1.02838		292.853	1.28226		294.015	1.06307
																																				293.815	1.02074		292.989	1.30618		294.148	1.056
																																				294.034	1.0188		293.107	1.32448		294.367	1.0505
																																				294.327	1.02444		293.307	1.33296		294.561	1.04846
																																				294.546	1.032		293.461	1.34846		294.816	1.03948
																																				294.717	1.03956		293.598	1.36676		295.229	1.04048
																																				294.851	1.04144		293.779	1.37665		295.423	1.03331
																																				295.094	1.03568		293.943	1.36828		295.604	1.01932
																																				295.496	1.02609		294.134	1.36412
																																				295.971	1.02409		294.316	1.35575
																																							294.507	1.34177
																																							294.662	1.32636
																																							294.789	1.31376
																																							294.935	1.30398
																																							295.162	1.29843
																																							295.308	1.28724
																																							295.453	1.27184
																																							295.599	1.26065
																																							295.754	1.25227
																																							295.845	1.23544
																																							295.972	1.2088

## Sheet: Extended Data Figure 2 Panel d
DNA			RNA			Adenine			Guanine			Thymine			Uracil			Cytosine			Tryptophan			Tyrosine			Phenylalanine			Histidine			Aspartic Acid			Alanine			Protein
energy (eV)	normalised absorbance		energy (eV)	normalised absorbance		energy (eV)	normalised absorbance		energy (eV)	normalised absorbance		energy (eV)	normalised absorbance		energy (eV)	normalised absorbance		energy (eV)	normalised absorbance		energy (eV)	normalised absorbance		energy (eV)	normalised absorbance		energy (eV)	normalised absorbance		energy (eV)	normalised absorbance		energy (eV)	normalised absorbance		energy (eV)	normalised absorbance		energy (eV)	normalised absorbance
390.143	0.00953008		390.082	0.19797		396.023	-1.03783e-05		396.119	0.0147813		396.008	0.0318882		396.193	0.0303247		396.14	0.217949		395.238	0.0704384		395.16	0.0219085		395.109	0.0269089		395.1	0.0400118		394.983	0.00539706		395.054	0.0318204		396.012	0.011257
390.408	0.0187248		390.287	0.185279		396.512	0.009721		396.77	0.0158445		396.961	0.0310974		396.845	0.0351679		396.909	0.217949		395.868	0.075712		396.066	0.0277971		395.847	0.0275889		396.032	0.0336114		395.586	0.00987267		395.764	0.0327869		396.163	0.011351
390.653	0.01276		390.45	0.180203		396.908	0.00476018		397.212	0.00676238		397.96	0.0348344		397.358	0.0399009		397.538	0.224359		396.389	0.0701709		397.054	0.0337242		396.748	0.02842		396.992	0.047219		396.326	-0.00226991		396.639	0.0339764		396.347	0.0283201
390.837	0.00677127		390.695	0.170051		397.397	0.00958954		397.63	0.0123476		398.564	0.0343329		397.917	0.0403412		397.981	0.226496		396.938	0.0700435		397.713	0.0340328		397.541	0.0291503		397.814	0.0607873		396.71	0.00802977		397.185	0.0347199		396.565	0.028456
391.062	0.000798499		390.879	0.159898		397.817	0.00952727		398.21	0.0181987		399.006	0.0430994		398.313	0.0536415		398.214	0.264957		397.376	0.0699416		398.344	0.0507213		398.114	0.0350559		398.39	0.0676185		397.286	0.00708585		397.486	0.0192558		396.799	0.0286023
391.266	0.000878349		391.083	0.164975		398.119	0.0339924		398.605	0.0188442		399.377	0.0473573		398.756	0.0496606		398.354	0.294872		397.596	0.0753107		399.195	0.0456556		398.469	0.0515135		398.637	0.0743557		397.834	0.00072239		397.977	0.0357979		397.084	0.02878
391.471	0.000958199		391.267	0.154822		398.306	0.0633767		398.79	0.0436569		399.657	0.0699582		399.198	0.0629976		398.447	0.350427		397.897	0.0698206		399.826	0.0514156		398.988	0.0412385		398.801	0.114403		398.273	0.00546769		398.579	0.0313247		397.301	0.0345339
391.654	0.00709067		391.491	0.15736		398.492	0.107467		398.975	0.0684695		399.866	0.083484		399.524	0.0762429		398.517	0.418803		398.199	0.0643305		400.402	0.0626141		399.562	0.0417674		398.965	0.167783		398.876	0.0099433		399.07	0.0584489		397.519	0.0346698
391.879	0.0071785		391.716	0.159898		398.632	0.195683		399.113	0.122617		400.053	0.119862		399.827	0.0981288		398.587	0.491453		398.528	0.0913544		400.787	0.0737226		400.027	0.031442		399.102	0.254489		399.288	0.0256625		399.588	0.0644462		397.72	0.0347952
392.022	-0.0109474		391.961	0.152284		398.702	0.298615		399.226	0.211039		400.17	0.179129		400.012	0.154559		398.703	0.538462		399.104	0.0858005		401.39	0.0740055		400.409	0.0479248		399.129	0.341163		399.755	0.0322208		400.053	0.0650781		397.921	0.0405387
392.226	-0.00177666		392.104	0.15736		398.727	0.524104		399.315	0.304324		400.311	0.270343		400.104	0.228233		398.773	0.589744		399.625	0.0802595		401.802	0.0851269		400.819	0.0590561		399.183	0.441179		400.03	0.0472358		400.408	0.0761434		398.088	0.0462613
392.471	-0.0107718		392.247	0.172589		398.82	0.764288		399.381	0.426983		400.406	0.343329		400.195	0.310567		398.82	0.628205		400.118	0.0801448		402.104	0.107125		401.283	0.0702377		399.238	0.534528		400.386	0.051187		401.063	0.0876176		398.222	0.066008
392.676	-0.0076616		392.431	0.164975		398.891	1.0584		399.4	0.53486		400.454	0.43462		400.263	0.379894		398.913	0.666667		400.557	0.123403		402.461	0.118221		401.665	0.0813438		399.319	0.641218		400.606	0.0526853		401.609	0.098943		398.398	0.0745448
392.818	0.00754581		392.594	0.149746		398.939	1.38683		399.42	0.62313		400.526	0.530458		400.331	0.462209		398.96	0.683761		400.557	0.123403		402.762	0.151148		401.993	0.0977763		399.319	0.727885		401.127	0.0558313		402.018	0.125956		398.532	0.0746284
392.981	0.0136703		392.737	0.137056		399.034	1.78388		399.462	0.74575		400.621	0.626277		400.376	0.561824		399.1	0.666667		400.694	0.172152		402.954	0.184024		402.292	0.135691		399.373	0.841234		401.401	0.0549883		402.236	0.136835		398.708	0.0915923
393.247	0.0077135		392.941	0.139594		399.082	2.43584		399.529	0.814489		400.693	0.722115		400.42	0.64845		399.193	0.632479		400.859	0.237154		403.2	0.260639		402.591	0.205865		399.455	0.947924		401.785	0.076217		402.617	0.179684		398.892	0.108561
393.513	-0.00430391		393.186	0.134518		399.178	3.28877		399.595	0.907736		400.787	0.804235		400.441	0.748046		399.286	0.589744		400.942	0.323856		403.364	0.353609		402.808	0.286718		399.482	1.04127		402.032	0.0758125		402.942	0.270077		399.109	0.125551
393.758	0.00488282		393.432	0.126904		399.227	3.78877		399.663	0.96177		400.813	0.890978		400.509	0.83902		399.379	0.547009		401.025	0.410558		403.555	0.424735		402.942	0.367495		399.564	1.10129		402.39	0.102551		403.209	0.429179		399.243	0.153725
393.941	0.0110153		393.656	0.121827		399.25	3.90642		399.732	0.991294		400.884	0.959418		400.553	0.955953		399.472	0.517094		401.108	0.49726		403.719	0.506776		403.104	0.475181		399.646	1.20798		402.721	0.151191		403.422	0.572333		399.412	0.187539
394.084	0.0171318		393.901	0.114213		399.344	4.1466		399.849	0.971877		400.955	1.00959		400.574	1.05122		399.542	0.5		401.245	0.589369		403.855	0.588804		403.266	0.54523		399.756	1.15468		402.971	0.232754		403.637	0.678451		399.561	0.218531
394.309	0.011159		394.065	0.121827		399.437	4.12659		399.92	0.927875		401.048	1.04148		400.642	1.14219		399.682	0.521368		401.218	0.583955		404.019	0.665381		403.374	0.604475		399.838	1.10137		403.166	0.319871		403.878	0.816351		399.726	0.248831
394.574	0.0112628		394.269	0.111675		399.474	4.05344		399.991	0.898578		401.112	1.06337		400.687	1.22882		399.775	0.568376		401.383	0.616437		404.21	0.752899		403.482	0.642213		399.921	1.04139		403.418	0.44515		404.119	0.948961		399.889	0.276321
394.758	0.0325468		394.473	0.109137		399.483	3.97501		400.015	0.859402		401.172	1.05337		400.755	1.29382		399.869	0.615385		401.52	0.638086		404.374	0.824012		403.59	0.717588		399.976	0.961406		403.587	0.55417		404.388	1.08161		400.029	0.291858
394.942	0.0295884		394.698	0.121827		399.506	3.91128		400.086	0.825203		401.234	1.02763		400.777	1.35878		399.939	0.662393		401.767	0.659709		404.538	0.900589		403.753	0.76613		400.004	0.848081		403.7	0.635957		404.656	1.20367		400.146	0.314404
395.207	0.0236316		394.861	0.126904		399.529	3.7201		400.201	0.859706		401.372	0.981845		400.87	1.38483		399.985	0.705128		401.931	0.68135		404.729	0.982643		403.915	0.818705		400.032	0.768088		403.813	0.723209		404.952	1.33636		400.238	0.34536
395.514	0.0267817		395.127	0.121827		399.575	3.4946		400.246	0.913701		401.51	0.926932		401.033	1.35898		400.055	0.752137		402.151	0.665039		404.838	1.05919		404.106	0.863239		400.114	0.694779		403.982	0.8213		405.194	1.44251		400.313	0.381925
395.738	0.0329301		395.249	0.119289		399.598	3.33773		400.313	0.987342		401.602	0.885756		401.104	1.31574		400.102	0.807692		402.342	0.627054		405.001	1.16856		404.378	0.895752		400.197	0.621469		404.399	0.962702		405.491	1.53816		400.389	0.424107
396.024	0.0451631		395.392	0.126904		399.642	2.7936		400.332	1.08542		401.741	0.853675		401.129	1.2335		400.172	0.846154		402.452	0.589089		405.192	1.267		404.623	0.933615		400.28	0.534826		404.205	0.913837		405.735	1.59669		400.472	0.480339
396.31	0.0513355		395.494	0.134518		399.665	2.5681		400.423	1.15419		401.833	0.821633		401.225	1.14265		400.265	0.871795		402.561	0.561963		405.328	1.34903		404.813	0.992936		400.362	0.454849		404.372	0.962747		405.925	1.63399		400.547	0.542185
396.534	0.0665748		395.637	0.126904		399.711	2.38672		400.49	1.23273		401.948	0.771305		401.32	1.04315		400.381	0.905983		402.698	0.540251		405.41	1.39825		405.057	1.04693		400.5	0.374888		404.566	1.01161		406.115	1.66071		400.63	0.615272
396.738	0.0848365		395.78	0.116751		399.757	2.16985		400.579	1.32602		402.04	0.711864		401.393	0.934966		400.498	0.880342		402.835	0.523959		405.574	1.4639		405.247	1.12238		400.636	0.474928		404.732	1.05506		406.361	1.66104		400.689	0.681489
397.044	0.0940472		395.964	0.126904		399.849	1.77395		400.67	1.37519		402.132	0.647856		401.418	0.844065		400.614	0.84188		403.082	0.551002		405.738	1.51315		405.464	1.19786		400.746	0.534959		404.928	1.14764		406.58	1.64547		400.747	0.750032
397.33	0.112341		396.188	0.126904		399.918	1.61708		400.785	1.40969		402.199	0.565601		401.536	0.783544		400.731	0.794872		403.274	0.594318		405.848	1.54599		405.599	1.25713		400.8	0.654975		405.15	1.22378		406.882	1.60355		400.83	0.840973
397.574	0.124558		396.454	0.134518		400.033	1.33274		400.948	1.41486		402.267	0.483347		401.584	0.727298		400.778	0.74359		403.439	0.63222		405.984	1.57884		405.789	1.31107		400.882	0.754998		405.346	1.32183		407.103	1.54035		400.896	0.920667
397.717	0.139765		396.658	0.134518		400.103	1.22979		401.065	1.38074		402.382	0.410187		401.771	0.705797		400.824	0.696581		403.604	0.664702		406.149	1.60077		406.088	1.38662		400.991	0.875029		405.514	1.40899		407.324	1.48245		400.988	1.00595
397.942	0.148944		396.842	0.149746		400.172	1.09252		401.137	1.32203		402.474	0.350746		401.887	0.723207		400.894	0.645299		403.796	0.713438		406.396	1.60089		406.306	1.39758		401.018	0.948371		405.682	1.48522		407.517	1.42451		401.053	1.06287
398.064	0.170204		397.026	0.154822		400.288	0.920935		401.209	1.25352		402.565	0.300437		402.003	0.749275		401.011	0.598291		403.933	0.751346		406.561	1.57365		406.497	1.41388		401.1	1.06173		405.794	1.53969		407.711	1.36128		401.176	1.13143
398.226	0.206632		397.209	0.15736		400.335	0.8523		401.258	1.19477		402.658	0.259262		402.19	0.723445		401.08	0.555556		404.098	0.800088		406.754	1.51909		406.771	1.39263		401.291	1.16845		405.905	1.57776		407.904	1.31921		401.247	1.13752
398.368	0.258203		397.393	0.164975		400.427	0.783658		401.331	1.11646		402.796	0.231747		402.285	0.649917		401.15	0.512821		404.263	0.843411		406.892	1.45905		407.044	1.3875		401.291	1.15512		406.098	1.60477		408.096	1.27185		401.314	1.11711
398.558	0.322924		397.536	0.170051		400.474	0.744435		401.404	1.02834		402.935	0.213366		402.38	0.57639		401.267	0.482906		404.4	0.886739		407.112	1.40451		407.344	1.38778		401.429	1.08182		406.264	1.62636		408.29	1.2192		401.354	1.09256
398.665	0.403774		397.659	0.177665		400.59	0.715005		401.453	0.945086		403.168	0.249705		402.498	0.485562		401.383	0.461538		404.565	0.935482		407.277	1.34994		407.536	1.36107		401.594	0.981868		406.483	1.626		408.455	1.17709		401.404	1.07363
398.773	0.502807		397.761	0.187817		400.777	0.763998		401.55	0.847203		403.332	0.304367		402.57	0.407687		401.523	0.452991		404.73	0.984224		407.47	1.30086		407.756	1.31826		401.676	0.868559		406.619	1.60938		408.675	1.14035		401.467	1.03574
398.826	0.567474		397.945	0.180203		400.893	0.808099		401.6	0.754145		403.496	0.35903		402.664	0.351477		401.78	0.478632		404.895	1.03297		407.69	1.24632		408.058	1.25402		401.814	0.728598		406.837	1.5653		408.949	1.11427		401.537	0.997865
398.852	0.62001		398.067	0.185279		400.94	0.857112		401.673	0.656223		403.637	0.418278		402.759	0.290937		401.943	0.495727		405.06	1.09255		407.883	1.20816		408.278	1.19507		401.842	0.641939		407.053	1.48298		409.224	1.07761		401.619	0.941033
398.892	0.676592		398.21	0.200508		401.01	0.906121		401.792	0.568181		403.754	0.477546		402.923	0.25643		402.083	0.525641		405.224	1.15755		408.131	1.15363		408.498	1.13075		401.925	0.561962		407.269	1.40065		409.417	1.02496		401.707	0.890526
398.945	0.731159		398.353	0.215736		401.08	0.950229		401.911	0.494845		403.872	0.550513		403.11	0.239259		402.246	0.555556		405.527	1.27672		408.351	1.09363		408.718	1.06106		402.062	0.462002		407.513	1.33467		409.664	0.982962		401.801	0.837916
398.972	0.777634		398.537	0.22335		401.22	0.994718		402.007	0.426372		404.013	0.623461		403.365	0.265438		402.386	0.589744		405.499	1.27131		408.571	1.05548		408.993	1.00754		402.172	0.395366		407.756	1.23591		409.967	0.935752		401.914	0.797958
399.012	0.814014		398.7	0.22335		401.313	1.00412		402.241	0.36793		404.131	0.705561		403.527	0.31752		402.502	0.632479		405.637	1.32006		408.901	1.02831		409.24	0.932495		402.364	0.362088		408.081	1.14247		410.295	0.920325		401.996	0.768514
399.052	0.850393		398.884	0.228426		401.476	0.964876		402.521	0.343877		404.225	0.773981		403.642	0.378224		402.642	0.662393		405.856	1.35795		409.066	0.995603		409.515	0.884356		402.584	0.36215		408.461	1.04895		410.678	0.920846		402.084	0.751715
399.106	0.90092		399.027	0.241117		401.592	0.920741		402.799	0.354136		404.343	0.851515		403.781	0.456265		402.875	0.683761		406.021	1.40127		409.341	0.957482		409.844	0.820137		402.83	0.395554		408.814	0.966394		411.144	0.87915		402.166	0.749659
399.174	0.923168		399.211	0.246193		401.685	0.852099		403.007	0.403495		404.461	0.919915		403.895	0.538617		403.108	0.65812		406.241	1.42832		409.561	0.930263		410.2	0.77745		402.967	0.428927		409.277	0.905521		411.664	0.837528		402.26	0.749718
399.283	0.90907		399.354	0.253807		401.778	0.803065		403.168	0.452779		404.555	0.997468		403.987	0.616621		403.364	0.688034		406.487	1.44994		409.808	0.903057		410.529	0.750869		403.104	0.495633		409.769	0.850067		412.294	0.790764		402.386	0.770864
399.324	0.892924		399.558	0.258883		401.941	0.739315		403.398	0.521784		404.673	1.05674		404.125	0.698991		403.551	0.722222		406.789	1.46613		410.138	0.87589		410.83	0.740392		403.35	0.569036		410.206	0.811097		412.979	0.754656		402.524	0.796231
399.379	0.868703		399.701	0.263959		402.127	0.670659		403.582	0.571105		404.744	1.12061		404.216	0.789983		403.737	0.777778		407.118	1.46063		410.468	0.854188		411.103	0.719137		403.542	0.642425		410.561	0.78319		413.444	0.734124		402.649	0.811057
399.434	0.836401		399.844	0.27665		402.29	0.616712		403.765	0.635132		404.884	1.16616		404.284	0.872299		403.854	0.84188		407.392	1.43889		410.77	0.832472		411.541	0.708787		403.651	0.702456		410.944	0.766167		413.909	0.708301		402.737	0.832179
399.475	0.798033		399.966	0.296954		402.43	0.577476		403.949	0.704061		405.024	1.18431		404.421	0.967657		403.97	0.888889		407.611	1.4009		411.154	0.805331		411.869	0.692959		403.816	0.76917		411.382	0.74359		414.348	0.666568		402.837	0.838562
399.544	0.759676		400.089	0.322335		402.779	0.548012		404.201	0.782907		405.163	1.20246		404.536	1.04135		404.064	0.948718		407.885	1.35206		411.484	0.794556		412.17	0.677105		404.007	0.829224		411.93	0.726298		414.758	0.661834		402.919	0.859681
399.586	0.721308		400.171	0.347716		403.245	0.606767		404.292	0.836978		405.396	1.18857		404.651	1.11937		404.203	1.00855		408.132	1.2978		411.896	0.772892		412.553	0.650574		404.199	0.902613		412.313	0.709275		415.359	0.657361		403.076	0.87242
399.627	0.68496		400.273	0.370558		403.385	0.655766		404.476	0.901005		405.605	1.19296		404.719	1.19303		404.297	1.05128		408.433	1.24353		412.253	0.751202		412.936	0.634796		404.363	0.969326		412.723	0.681278		416.042	0.652999		403.189	0.889344
399.682	0.650638		400.334	0.411168		403.548	0.709664		404.636	0.964994		405.814	1.21562		404.834	1.2494		404.39	1.10256		408.734	1.18384		412.555	0.740415		413.401	0.613718		404.5	1.01603		413.16	0.653237		416.725	0.65922		403.308	0.902059
399.737	0.616316		400.395	0.464467		403.758	0.773359		404.82	1.02412		406.024	1.24741		404.903	1.29708		404.506	1.14957		408.981	1.12958		413.022	0.707848		414.112	0.608996		404.637	1.0694		413.626	0.630615		417.327	0.654746		403.446	0.914786
399.792	0.590075		400.491	0.538071		403.898	0.85177		404.98	1.08321		406.164	1.29296		405.066	1.33185		404.646	1.18803		409.227	1.08616		413.489	0.686209		414.74	0.593445		404.856	1.14947		414.063	0.602573		417.792	0.634214		403.553	0.938027
399.874	0.559804		400.572	0.609137		404.061	0.91057		405.165	1.12763		406.328	1.33849		405.253	1.31035		404.763	1.21795		409.611	1.02645		413.846	0.675448		415.724	0.594351		404.992	1.20951		414.638	0.568842		418.421	0.598032		403.653	0.957051
399.956	0.537613		400.64	0.676819		404.224	0.964468		405.396	1.17212		406.491	1.37032		405.44	1.27586		405.019	1.2265		409.939	0.983014		414.313	0.648345		416.625	0.600559		405.157	1.25622		414.939	0.568348		419.269	0.588603		403.772	0.971873
400.066	0.521494		400.736	0.759729		404.341	1.01347		405.627	1.19701		406.678	1.39756		405.627	1.2457		405.299	1.23077		410.296	0.939571		414.725	0.626681		417.253	0.617269		405.376	1.30962		415.35	0.55128		419.979	0.59486		403.86	0.992995
400.188	0.519522		400.79	0.822335		404.457	1.06738		405.812	1.22672		406.957	1.4156		405.791	1.21985		405.532	1.25641		410.679	0.901541		415.164	0.615958		418.128	0.618074		405.595	1.35635		415.788	0.534167		420.771	0.611811		403.992	1.02889
400.324	0.539777		400.831	0.847716		404.667	1.15558		405.973	1.2564		407.236	1.44276		405.954	1.20699		405.742	1.28205		411.036	0.868938		415.631	0.599784		418.756	0.6079		405.759	1.37639		416.171	0.528074		422	0.618775		404.086	1.06477
400.459	0.574174		400.858	0.878173		404.807	1.19968		406.252	1.27646		407.468	1.42887		406.163	1.23313		405.928	1.30342		411.337	0.852608		416.071	0.583597		419.385	0.592349		405.951	1.41645		416.774	0.516156		422.765	0.619816		404.23	1.1091
400.608	0.616657		400.913	0.900169		404.947	1.22907		406.484	1.27194		407.723	1.40583		406.349	1.27657		406.138	1.33333		411.693	0.825425		416.675	0.58388		419.932	0.59823		406.225	1.42986		417.24	0.509927		423.283	0.641686		404.336	1.12602
400.69	0.638911		400.94	0.915398		405.063	1.25846		406.833	1.25781		407.955	1.3691		406.464	1.31563		406.347	1.3547		412.104	0.803649		417.196	0.57866		420.424	0.582553		406.472	1.42993		417.678	0.492815		424.048	0.642727		404.443	1.15769
400.785	0.66117		400.994	0.928934		405.227	1.26334		407.159	1.23383		408.186	1.32781		406.603	1.34605		406.65	1.35897		412.598	0.787274		417.828	0.58442		421.244	0.572555		406.719	1.41		418.116	0.481166		424.759	0.643694		404.55	1.18514
400.88	0.675349		401.049	0.939086		405.436	1.2437		407.393	1.2097		408.348	1.28658		406.766	1.36349		406.977	1.36325		413.091	0.770899		418.322	0.59558		422.118	0.573361		407.021	1.39009		418.664	0.463874		425.441	0.649914		404.688	1.19998
400.961	0.689522		401.13	0.940778		405.622	1.21426		407.719	1.18082		408.533	1.23619		407.023	1.34205		407.233	1.38462		413.557	0.770791		419.2	0.601455		422.719	0.563161		407.377	1.35019		419.184	0.452091		426.07	0.661351		404.857	1.20851
401.056	0.701681		401.212	0.935702		405.785	1.17992		408.046	1.15194		408.741	1.19036		407.233	1.31191		407.489	1.40598		414.106	0.759823		420.106	0.60188		423.32	0.569092		407.597	1.33025		419.705	0.451237					404.995	1.22545
401.138	0.713834		401.294	0.922166		405.995	1.16029		408.348	1.13283		408.949	1.14452		407.444	1.27744		407.792	1.43162		414.736	0.759677		420.627	0.591195		424.085	0.575174		407.816	1.29698		420.308	0.444784					405.146	1.23397
401.219	0.723967		401.348	0.903553		406.181	1.15045		408.674	1.11375		409.18	1.10323		407.678	1.22999		408.119	1.42308		415.394	0.748684		421.286	0.58604		424.823	0.575854		408.036	1.25704		420.83	0.460323					405.271	1.23826
401.328	0.73007		401.403	0.873096		406.391	1.14552		408.977	1.09464		409.388	1.04369		407.912	1.19121		408.422	1.41453		415.888	0.737729		422.082	0.586413		425.642	0.576609		408.365	1.21714		421.433	0.45387					405.416	1.24889
401.464	0.728103		401.444	0.846024		406.717	1.14547		409.28	1.07553		409.643	1.00238		408.146	1.1481		408.725	1.39744		416.381	0.732195		422.796	0.581283					408.639	1.18388		421.981	0.452971					405.623	1.25744
401.573	0.716024		401.471	0.818951		406.926	1.15034		409.583	1.05151		409.851	0.965672		408.334	1.10495		409.051	1.38034		417.039	0.732042		423.236	0.565096					408.941	1.15063		422.721	0.451757					405.899	1.25761
401.669	0.6999		401.498	0.791878		407.229	1.1454		409.909	1.03734		410.083	0.933514		408.567	1.06617		409.4	1.36325		417.642	0.721061		423.647	0.565288					409.352	1.11742		423.187	0.450993					406.175	1.25568
401.792	0.681766		401.553	0.763113		407.555	1.11103		410.235	1.02806		410.407	0.905845		408.755	1.02302		409.657	1.34188		418.383	0.715469		424.141	0.581913					409.736	1.0842		423.708	0.450139					406.376	1.26423
401.901	0.665647		401.607	0.734349		407.858	1.08648		410.654	1.00914		410.848	0.887212		409.012	0.98426		410.03	1.32479		419.041	0.704476		425.212	0.582414					410.148	1.06431		424.284	0.460124					406.621	1.25807
402.024	0.649534		401.675	0.698816		408.207	1.06192		411.026	0.990141		411.359	0.877655		409.293	0.949844		410.356	1.30769		419.644	0.704336								410.532	1.06442		424.97	0.464465					406.816	1.24976
402.147	0.63544		401.743	0.670051		408.533	1.05206		411.398	0.976043		411.731	0.881913		409.573	0.924087		410.705	1.28205		420.028	0.704247								410.915	1.08453		425.518	0.463566					407.023	1.24568
402.269	0.621347		401.825	0.64467		408.812	1.03241		411.77	0.976651		412.312	0.881431		409.876	0.898349		410.985	1.25641		420.439	0.682471								411.354	1.10466		426.067	0.462667					407.161	1.22891
402.419	0.605244		401.906	0.626058		409.092	1.01277		412.212	0.962667		412.823	0.899272		410.25	0.876995		411.335	1.2265		421.124	0.676892								411.793	1.11145								407.331	1.21848
402.529	0.587104		401.988	0.612521		409.464	1.00291		412.632	0.938842		413.172	0.921815		410.577	0.846946		411.638	1.19658		421.81	0.665893								412.177	1.11156								407.576	1.20178
402.651	0.579071		402.043	0.597293		409.883	0.99304		413.027	0.929684		413.591	0.944301		410.95	0.829921		411.941	1.17094		422.358	0.654925								412.56	1.125								407.884	1.1788
402.828	0.587221		402.138	0.58714		410.163	1.01751		413.446	0.905858		413.986	0.971372		411.37	0.825922		412.22	1.1453		423.044	0.649346								412.999	1.10513								408.16	1.15579
402.978	0.605462		402.233	0.585448		411.421	1.02713		413.818	0.89176		414.335	0.989348		411.789	0.817593		412.453	1.12821		426.252	0.648601								413.356	1.0919								408.399	1.13909
403.127	0.631783		402.329	0.598985		411.653	1.00258		414.167	0.887428		414.638	1.00736		412.185	0.822234		412.78	1.11966											413.849	1.0587								408.575	1.12445
403.249	0.660114		402.424	0.609137		411.933	0.978029		414.493	0.873255		415.172	1.01605		412.605	0.831224		413.036	1.12393											414.37	1.03219								408.795	1.11405
403.357	0.682378		402.492	0.617597		412.165	0.94368		415.051	0.874166		416.032	1.01991		413.07	0.848908		413.269	1.10684											414.754	1.01896								409.102	1.10793
403.479	0.71677		402.628	0.620981		412.422	0.91423		415.842	0.85585		416.519	0.996668		413.466	0.862209		413.595	1.10684											415.358	0.992468								409.316	1.09753
403.601	0.74308		402.737	0.631134		412.724	0.889675		416.377	0.837116		416.937	0.964355		413.885	0.875527		413.875	1.11538											415.769	0.972585								409.536	1.08502
403.723	0.769391		402.819	0.648054		412.98	0.865127		416.795	0.832898		417.331	0.927496		414.281	0.893157		414.038	1.12821											416.18	0.952703								409.793	1.07676
403.845	0.801762		402.928	0.663283		413.213	0.840583		417.167	0.823702		417.771	0.895164		414.7	0.906476		414.295	1.14103											416.564	0.939479								410.082	1.07062
403.981	0.828078		403.05	0.671743		413.493	0.830737		417.633	0.814658		418.166	0.858304		415.026	0.919721		414.481	1.14103											416.948	0.919589								411.696	1.05266
404.117	0.862475		403.186	0.685279		414.028	0.796343		418.051	0.800636		418.63	0.825953		415.422	0.937351		414.737	1.15812											417.278	0.893016								411.922	1.04016
404.211	0.894835		403.309	0.705584		414.401	0.781582		418.423	0.801243		419.093	0.789036		415.748	0.954926		415.133	1.15812											417.634	0.879785								412.198	1.03612
404.374	0.935303		403.431	0.730965		417.475	0.786027		418.889	0.782396		419.65	0.742908		416.167	0.959585		415.46	1.16667											417.99	0.87322								413.749	1.02656
404.496	0.969694		403.54	0.754653		417.894	0.761455		419.331	0.768412		420.276	0.687589		416.517	0.951202		415.67	1.16239											418.539	0.84671								413.913	1.01823
404.577	0.995989		403.635	0.778342		418.243	0.761403		419.796	0.749564		420.902	0.64597		417.054	0.921317		415.949	1.1453											419.115	0.833541								413.956	1.01405
404.713	1.02028		403.717	0.805415		418.499	0.746659		420.099	0.745156		421.366	0.618186		417.521	0.887048		416.205	1.13248											419.718	0.813713
404.808	1.04254		403.84	0.827411		418.895	0.7466		420.517	0.731134		421.831	0.599534		417.894	0.857035		416.485	1.11966											420.404	0.813909
404.943	1.06886		403.949	0.8511		419.175	0.717147		421.052	0.717302		422.272	0.590035		418.338	0.818419		416.788	1.09829											420.897	0.787384
405.079	1.09114		404.058	0.873096		419.524	0.717095		421.564	0.713236		422.945	0.580342		418.805	0.78415		417.091	1.0812											421.391	0.787524
405.229	1.1114		404.126	0.895093		419.78	0.697449		422.075	0.704268		423.665	0.556912		419.342	0.741277		417.324	1.05556											421.912	0.77434
405.337	1.12962		404.221	0.915398		420.129	0.697397		422.656	0.705217		424.408	0.556295		419.809	0.707008		417.627	1.02991											422.926	0.767963
405.459	1.14179		404.343	0.937394		420.455	0.682642		423.099	0.686331		424.966	0.555832		420.299	0.677087		417.907	1.00855											423.502	0.754794
405.636	1.156		404.425	0.962775		420.712	0.667898		423.726	0.682455		425.477	0.541708		420.742	0.660117		418.163	0.987179											424.325	0.748363
405.758	1.17221		404.48	0.99154		421.014	0.662951		424.168	0.673373					421.162	0.647459		418.559	0.957265											425.23	0.741955
405.908	1.18843		404.561	1.01861		421.2	0.648218		424.889	0.664746					421.512	0.626087		418.862	0.935897											426.08	0.742197
406.044	1.20262		404.67	1.04061		421.876	0.648117		425.632	0.670863					421.932	0.617758		419.165	0.918803
406.221	1.21279		404.779	1.06261		422.248	0.633356								422.375	0.605118		419.561	0.897436
406.343	1.22698		404.861	1.08629		422.738	0.633283								422.817	0.605467		419.911	0.884615
406.479	1.23916		404.929	1.11337		423.18	0.628315								423.4	0.588608		420.261	0.867521
406.656	1.24327		405.024	1.13706		423.972	0.613492								424.146	0.589195		420.61	0.854701
406.86	1.24739		405.133	1.15398		426.603	0.598395								424.845	0.594074		420.936	0.837607
407.105	1.23738		405.242	1.16751											425.335	0.585801		421.333	0.837607
407.31	1.22736		405.324	1.18443														421.612	0.824786
407.527	1.22341		405.446	1.19628														422.032	0.820513
407.745	1.21137		405.555	1.20643														422.428	0.811966
407.977	1.20338		405.678	1.21658														422.894	0.807692
408.168	1.19133		405.8	1.22504														423.244	0.807692
408.331	1.1813		405.895	1.23012														423.477	0.794872
408.55	1.16724		405.977	1.23689														423.85	0.794872
408.808	1.15724		406.072	1.23181														424.176	0.790598
409.094	1.15331		406.209	1.22335														424.432	0.777778
409.271	1.15338		406.331	1.23012														424.758	0.777778
409.476	1.14336		406.563	1.22335														424.945	0.769231
409.694	1.13536		406.508	1.22335
409.98	1.13548		406.644	1.22335
410.266	1.13357		406.753	1.22335
410.47	1.13971		406.862	1.2132
410.606	1.15188		406.93	1.20305
410.823	1.15197		407.039	1.19459
411.028	1.14599		407.202	1.19459
411.259	1.14406		407.311	1.18782
411.477	1.14212		407.407	1.17428
411.668	1.13816		407.556	1.1692
411.817	1.14226		407.679	1.16244
412.131	1.13834		407.815	1.15059
412.498	1.13646		407.992	1.14552
412.784	1.13657		408.115	1.13706
413.043	1.14071		408.292	1.13198
413.383	1.13883		408.428	1.1286
413.696	1.14299		408.577	1.11675
414.322	1.14525		408.646	1.09983
414.567	1.15949		408.768	1.08968
414.662	1.16761		408.986	1.08799
414.785	1.16766		409.408	1.08799
414.989	1.16168		409.68	1.0846
415.234	1.15773		409.885	1.08629
415.493	1.15783		410.034	1.09137
415.765	1.164		410.307	1.09137
415.901	1.16405		410.443	1.08629
416.146	1.16213		410.592	1.07783
416.446	1.16427		410.783	1.08122
416.691	1.16638		410.933	1.08799
417.004	1.16247		411.219	1.09475
417.222	1.16053		411.396	1.09137
417.426	1.17273		411.573	1.09137
417.644	1.1708		411.682	1.10152
417.875	1.16281		411.818	1.11168
418.175	1.1609		411.981	1.10998
418.502	1.15497		412.076	1.11844
418.897	1.15714		412.226	1.12521
419.264	1.15729		412.403	1.13029
419.605	1.15136		412.744	1.12014
420.054	1.1475		413.029	1.12183
420.204	1.14149		413.247	1.12014
420.381	1.14156		413.397	1.12521
			413.56	1.13198
			413.765	1.13198
			413.996	1.1269
			414.391	1.12014
			414.595	1.12014
			414.745	1.10998
			414.963	1.1066
			415.18	1.09814
			415.357	1.10321
			415.684	1.09983
			415.861	1.10321
			416.065	1.1066
			416.27	1.1066
			416.419	1.10152
			416.637	1.11168
			416.719	1.11675
			416.841	1.11506
			416.937	1.10491
			417.018	1.09306
			417.114	1.08629
			417.223	1.07953
			417.332	1.09137
			417.44	1.09983
			417.509	1.1066
			417.536	1.11337
			417.645	1.10491
			417.754	1.09645
			417.863	1.09306
			417.985	1.09306
			418.067	1.08968
			418.203	1.08968
			418.325	1.09475
			418.475	1.09645
			418.666	1.09645
			418.843	1.09645
			419.033	1.09645
			419.21	1.10152
			419.401	1.10829
			419.537	1.11844
			419.7	1.12014
			419.905	1.11506
			420.082	1.10998
			420.218	1.11337
			420.354	1.11675
			420.436	1.11844
