# Supplementary material for: Long-term organic carbon preservation enhanced by iron and manganese
Source: Nature. 2023 Aug 2;621(7978):312–7. doi: 10.1038/s41586-023-06325-9 (PMC10499600; doi:10.1038/s41586-023-06325-9)
Supplement: Supplementary file 3 — Source Data Fig. 1 [file 41586_2023_6325_MOESM3_ESM.xlsx]

## Sheet: Figure 1 Panel a
GPS_ferrihydrite associated			GPS_birnessite			GPS_dissolved Mn			GPS_ferrihydrite			GPS_dissolved Fe			GPS_no catalyst			Glucose Std			Glycine Std
energy (eV)	normalised absorbance		energy (eV)	normalised absorbance		energy (eV)	normalised absorbance		energy (eV)	normalised absorbance		energy (eV)	normalised absorbance		energy (eV)	normalised absorbance		energy (eV)	normalised absorbance		energy (eV)	normalised absorbance
281.9	-0.00125		281.99	-0.00169		281.99	-0.00611		281.99	-0.00518		281.99	0.00439		281.99	0.00415		281.99	0.0102		281.99	-0.000115
282.4	-0.00121		282.49	-0.00116		282.49	-0.00173		282.49	-0.00506		282.49	0.00573		282.49	0.0156		282.49	0.013		282.49	4.37e-05
282.9	-0.0082		282.99	-0.000478		282.99	-0.000668		282.99	-0.0053		282.99	0.00678		282.99	0.0323		282.99	0.0131		282.99	-0.000884
283.4	-0.00695		283.49	0.0023		283.49	0.00609		283.49	-0.00294		283.49	0.0123		283.49	0.0727		283.49	0.0223		283.49	0.000788
283.9	0.00232		283.99	0.00623		283.99	0.0169		283.99	0.00539		283.99	0.0189		283.99	0.122895		283.99	0.0311		283.99	0.0031
284.1	0.00603		284.09	0.013		284.09	0.0308		284.09	0.0112		284.09	0.0268		284.09	0.170291		284.09	0.034		284.09	0.007
284.3	0.00973		284.19	0.0262		284.19	0.0457		284.19	0.0171		284.19	0.0347		284.19	0.211466		284.19	0.0341		284.19	0.009
284.5	0.0134		284.29	0.0499		284.29	0.0671		284.29	0.0283		284.29	0.0475		284.29	0.257312		284.29	0.038		284.29	0.012
284.7	0.0534		284.39	0.0806		284.39	0.0945		284.39	0.0396		284.39	0.0611		284.39	0.308357		284.39	0.04		284.39	0.018
284.9	0.122584		284.49	0.112645		284.49	0.122517		284.49	0.0524		284.49	0.0766		284.49	0.36356		284.49	0.045		284.49	0.021
285.1	0.168052		284.59	0.143551		284.59	0.149343		284.59	0.0653		284.59	0.0916		284.59	0.421154		284.59	0.05		284.59	0.027
285.3	0.174753		284.69	0.18086		284.69	0.182633		284.69	0.0788		284.69	0.108926		284.69	0.483686		284.69	0.055		284.69	0.03
285.5	0.157088		284.79	0.225769		284.79	0.222719		284.79	0.0922		284.79	0.129604		284.79	0.551508		284.79	0.055		284.79	0.036
285.7	0.137013		284.89	0.275579		284.89	0.266895		284.89	0.100498		284.89	0.152511		284.89	0.604161		284.89	0.056		284.89	0.038
285.9	0.133224		284.99	0.312376		284.99	0.297752		284.99	0.108746		284.99	0.170429		284.99	0.637292		284.99	0.056		284.99	0.042
286.1	0.143303		285.09	0.327494		285.09	0.308517		285.09	0.113069		285.09	0.178924		285.09	0.642893		285.09	0.057		285.09	0.045
286.3	0.157169		285.19	0.314572		285.19	0.295062		285.19	0.117354		285.19	0.179032		285.19	0.63707		285.19	0.06		285.19	0.048
286.5	0.182582		285.29	0.285867		285.29	0.268838		285.29	0.117803		285.29	0.176393		285.29	0.617062		285.29	0.06		285.29	0.05
286.7	0.219615		285.39	0.249348		285.39	0.243083		285.39	0.118262		285.39	0.1716		285.39	0.58573		285.39	0.06		285.39	0.053
286.8	0.235763		285.49	0.210812		285.49	0.237032		285.49	0.119635		285.49	0.168589		285.49	0.546609		285.49	0.06		285.49	0.056
286.9	0.251911		285.59	0.174004		285.59	0.249803		285.59	0.121086		285.59	0.167706		285.59	0.508194		285.59	0.06		285.59	0.057
287	0.272164		285.69	0.154135		285.69	0.280375		285.69	0.130283		285.69	0.172602		285.69	0.481054		285.69	0.06		285.69	0.059
287.1	0.28999		285.79	0.157647		285.79	0.317481		285.79	0.139623		285.79	0.185981		285.79	0.470757		285.79	0.06		285.79	0.0593
287.2	0.309499		285.89	0.185659		285.89	0.368889		285.89	0.163114		285.89	0.21375		285.89	0.475488		285.89	0.06		285.89	0.06
287.3	0.330483		285.99	0.229467		285.99	0.43343		285.99	0.186859		285.99	0.251635		285.99	0.49369		285.99	0.06		285.99	0.0655
287.4	0.359333		286.09	0.284744		286.09	0.50617		286.09	0.235799		286.09	0.302174		286.09	0.524412		286.09	0.06		286.09	0.0717
287.5	0.404984		286.19	0.351403		286.19	0.589654		286.19	0.285287		286.19	0.360634		286.19	0.57327		286.19	0.06		286.19	0.0814
287.6	0.469451		286.29	0.434264		286.29	0.69118		286.29	0.388931		286.29	0.441923		286.29	0.64487		286.29	0.064		286.29	0.0915
287.7	0.550591		286.39	0.539281		286.39	0.829322		286.39	0.492549		286.39	0.548788		286.39	0.73555		286.39	0.0697		286.39	0.104066
287.8	0.65258		286.49	0.6524		286.49	0.975338		286.49	0.5936		286.49	0.670811		286.49	0.82485		286.49	0.0749		286.49	0.116926
287.9	0.779775		286.59	0.74068		286.59	1.08846		286.59	0.694264		286.59	0.773784		286.59	0.888349		286.59	0.0876		286.59	0.132895
288	0.91852		286.69	0.774438		286.69	1.12625		286.69	0.75658		286.69	0.819751		286.69	0.911252		286.69	0.0909		286.69	0.149289
288.1	1.0366		286.79	0.746281		286.79	1.09894		286.79	0.817948		286.79	0.801921		286.79	0.901763		286.79	0.100333		286.79	0.171895
288.2	1.12666		286.89	0.679475		286.89	1.01836		286.89	0.784934		286.89	0.739329		286.89	0.874699		286.89	0.11346		286.89	0.195348
288.3	1.19001		286.99	0.597295		286.99	0.929411		286.99	0.712519		286.99	0.663272		286.99	0.84172		286.99	0.127489		286.99	0.228209
288.4	1.21167		287.09	0.526661		287.09	0.852417		287.09	0.658078		287.09	0.597505		287.09	0.809626		287.09	0.14232		287.09	0.262353
288.5	1.17812		287.19	0.479382		287.19	0.818449		287.19	0.637029		287.19	0.557		287.19	0.786842		287.19	0.155484		287.19	0.299041
288.6	1.10615		287.29	0.467448		287.29	0.818154		287.29	0.695322		287.29	0.548319		287.29	0.786226		287.29	0.16802		287.29	0.336077
288.7	1.02461		287.39	0.481637		287.39	0.84353		287.39	0.739142		287.39	0.567309		287.39	0.801946		287.39	0.183909		287.39	0.380576
288.8	0.954542		287.49	0.514482		287.49	0.909017		287.49	0.783716		287.49	0.604798		287.49	0.829138		287.49	0.19115		287.49	0.426094
288.9	0.899934		287.59	0.562181		287.59	0.997197		287.59	0.902731		287.59	0.657066		287.59	0.862162		287.59	0.206899		287.59	0.502191
289	0.854918		287.69	0.630242		287.69	1.10987		287.69	1.00434		287.69	0.728209		287.69	0.90387		287.69	0.219424		287.69	0.582459
289.1	0.815938		287.79	0.716203		287.79	1.21566		287.79	1.12798		287.79	0.811075		287.79	0.949513		287.79	0.238226		287.79	0.682336
289.2	0.788308		287.89	0.81484		287.89	1.32167		287.89	1.25425		287.89	0.904948		287.89	0.991398		287.89	0.243911		287.89	0.784888
289.3	0.770788		287.99	0.933647		287.99	1.42608		287.99	1.37143		287.99	1.00939		287.99	1.02773		287.99	0.263523		287.99	0.899116
289.4	0.75626		288.09	1.07661		288.09	1.5259		288.09	1.47863		288.09	1.12479		288.09	1.05354		288.09	0.279179		288.09	1.01494
289.5	0.743938		288.19	1.22603		288.19	1.61569		288.19	1.57638		288.19	1.23112		288.19	1.0617		288.19	0.298666		288.19	1.10536
289.6	0.736135		288.29	1.36695		288.29	1.67109		288.29	1.68006		288.29	1.31808		288.29	1.04762		288.29	0.320456		288.29	1.19233
289.7	0.736086		288.39	1.50023		288.39	1.68026		288.39	1.7699		288.39	1.37676		288.39	1.01855		288.39	0.350075		288.39	1.22854
289.8	0.739777		288.49	1.6205		288.49	1.64424		288.49	1.8192		288.49	1.41103		288.49	0.987149		288.49	0.39086		288.49	1.25784
289.9	0.745086		288.59	1.68134		288.59	1.59621		288.59	1.79844		288.59	1.41446		288.59	0.966072		288.59	0.437351		288.59	1.23092
290.4	0.77882		288.69	1.68501		288.69	1.55922		288.69	1.72435		288.69	1.38964		288.69	0.951282		288.69	0.491947		288.69	1.19633
290.9	0.81648		288.79	1.63597		288.79	1.53497		288.79	1.62683		288.79	1.35262		288.79	0.947071		288.79	0.561497		288.79	1.1323
291.4	0.859164		288.89	1.58506		288.89	1.51283		288.89	1.53518		288.89	1.3134		288.89	0.947563		288.89	0.658098		288.89	1.06426
291.9	0.893377		288.99	1.52794		288.99	1.48626		288.99	1.47062		288.99	1.28807		288.99	0.955457		288.99	0.792844		288.99	1.01627
292.4	0.913646		289.09	1.48999		289.09	1.46387		289.09	1.43553		289.09	1.26921		289.09	0.966099		289.09	0.929701		289.09	0.971014
292.9	0.929871		289.29	1.46257		289.29	1.46255		289.29	1.4325		289.29	1.26239		289.29	1.00221		289.29	1.30239		289.29	0.929712
293.4	0.947554		289.39	1.46012		289.39	1.48894		289.39	1.44564		289.39	1.27144		289.39	1.02837		289.39	1.51991		289.39	0.932129
293.9	0.961969		289.49	1.46138		289.49	1.53563		289.49	1.453		289.49	1.28722		289.49	1.05692		289.49	1.75683		289.49	0.937478
294.4	0.97208		289.59	1.46328		289.59	1.56801		289.59	1.45588		289.59	1.3104		289.59	1.08631		289.59	1.96368		289.59	0.952412
294.9	0.985828		289.69	1.46506		289.69	1.58988		289.69	1.4543		289.69	1.32019		289.69	1.11483		289.69	2.14224		289.69	0.968653
295.4	1.00473		289.79	1.46609		289.79	1.60789		289.79	1.45251		289.79	1.33143		289.79	1.14291		289.79	2.26742		289.79	0.982312
295.9	1.02399		289.89	1.46773		289.89	1.62647		289.89	1.45552		289.89	1.33373		289.89	1.17025		289.89	2.35192		289.89	0.995619
			289.99	1.48449		289.99	1.65932		289.99	1.48122		289.99	1.36387		289.99	1.23126		289.99	2.39522		289.99	0.995919
			290.49	1.50438		290.49	1.68855		290.49	1.53008		290.49	1.3952		290.49	1.30379		290.49	2.03943		290.49	0.985356
			290.99	1.52279		290.99	1.72274		290.99	1.57079		290.99	1.42424		290.99	1.37228		290.99	1.80327		290.99	0.991876
			291.49	1.56088		291.49	1.74903		291.49	1.59122		291.49	1.44047		291.49	1.4006		291.49	1.95734		291.49	0.993563
			291.99	1.58652		291.99	1.76414		291.99	1.59752		291.99	1.45052		291.99	1.4246		291.99	2.00596		291.99	1.01598
			292.49	1.60882		292.49	1.77351		292.49	1.60524		292.49	1.45945		292.49	1.4322		292.49	2.05771		292.49	1.03935
			292.99	1.6148		292.99	1.75856		292.99	1.60372		292.99	1.45255		292.99	1.43049		292.99	2.19482		292.99	1.05951
			293.49	1.60854		293.49	1.72449		293.49	1.58646		293.49	1.44467		293.49	1.42334		293.49	2.31335		293.49	1.07057
			293.99	1.59637		293.99	1.68289		293.99	1.56538		293.99	1.42797		293.99	1.41526		293.99	2.36971		293.99	1.06957
			294.49	1.57656		294.49	1.63627		294.49	1.54311		294.49	1.40857		294.49	1.41515		294.49	2.34196		294.49	1.06302
			294.99	1.55192		294.99	1.58034		294.99	1.51375		294.99	1.39069		294.99	1.41552		294.99	2.26261		294.99	1.05244
			295.49	1.52484		295.49	1.52628		295.49	1.51383		295.49	1.37196		295.49	1.41755		295.49	2.17134		295.49	1.03932
			295.99	1.50173		295.99	1.47606		295.99	1.5139		295.99	1.36376		295.99	1.4123		295.99	2.11132		295.99	1.0338

## Sheet: Figure 1 Panel b
GPS_ferrihydrite associated			GPS_birnessite			GPS_dissolved Mn			GPS_ferrihydrite			GPS_dissolved Fe			GPS_no catalyst			Glycine Std
energy (eV)	normalised absorbance		energy (eV)	normalised absorbance		energy (eV)	normalised absorbance		energy (eV)	normalised absorbance		energy (eV)	normalised absorbance		energy (eV)	normalised absorbance		energy (eV)	normalised absorbance
390.1	-0.00766		390.712	-0.0232		390.712	-0.00844		390.712	0.0146		390.712	0.0179		390.712	0.00955		390.712	0.0817
391.1	0.00722		391.712	-0.00222		391.712	-0.00806		391.712	0.00944		391.712	-0.0014		391.712	-0.00738		391.712	0.0584
392.1	0.0462		392.712	-0.0202		392.712	-0.0126		392.712	0.00431		392.712	-0.00704		392.712	0.022		392.712	0.0352
393.1	0.105628		393.712	0.0141		393.712	-0.00244		393.712	-0.000824		393.712	0.00133		393.712	0.00405		393.712	0.0119
394.1	0.163398		394.712	-0.00504		394.712	-0.00509		394.712	-0.000716		394.712	0.0239		394.712	0.0364		394.712	-0.0114
395.1	0.218234		395.712	-0.00939		395.712	-0.00287		395.712	0.00132		395.712	0.0603		395.712	0.0585		395.712	0.00361
396.1	0.292203		396.712	0.110817		396.712	0.00505		396.712	0.0458		396.712	0.276691		396.712	0.0867		396.712	0.0465
397.1	0.406057		397.712	0.754582		397.712	0.0511		397.712	0.33372		397.712	0.607958		397.712	0.107449		397.712	0.101327
398.1	0.552883		398.712	1.68051		398.712	0.340166		398.712	0.953446		398.712	1.03557		398.712	0.260023		398.712	0.110619
399.1	0.711233		399.712	1.30514		399.712	0.28113		399.712	0.845601		399.712	1.06874		399.712	0.231669		399.712	0.0883
399.3	0.731424		400.212	1.25327		400.212	0.386415		400.212	0.976063		400.212	0.873371		400.212	0.323265		400.212	0.120605
399.5	0.769572		400.712	1.3546		400.712	0.516664		400.712	1.26801		400.712	1.02259		400.712	0.403614		400.712	0.2
399.7	0.806012		401.212	1.38793		401.212	0.538399		401.212	1.42489		401.212	0.973207		401.212	0.427837		401.212	0.3
399.9	0.811208		401.712	1.31625		401.712	0.438021		401.712	1.23367		401.712	0.85229		401.712	0.395223		401.712	0.360374
400.1	0.789654		402.212	1.33474		402.212	0.436655		402.212	1.10048		402.212	0.905902		402.212	0.424078		402.212	0.517858
400.3	0.761965		402.712	1.4106		402.712	0.517799		402.712	1.14045		402.712	1.08358		402.712	0.507461		402.712	0.720153
400.5	0.739918		403.212	1.56932		403.212	0.705982		403.212	1.3035		403.212	1.3351		403.212	0.667018		403.212	0.933788
400.7	0.720793		403.712	1.82082		403.712	0.911353		403.712	1.59263		403.712	1.61051		403.712	0.93231		403.712	1.63665
400.9	0.713598		404.212	2.08194		404.212	1.0962		404.212	1.91934		404.212	1.86039		404.212	1.18697		404.212	2.67742
401.1	0.73098		404.712	2.31701		404.712	1.24716		404.712	2.24588		404.712	2.05945		404.712	1.46305		404.712	3.74853
401.3	0.769537		405.212	2.49464		405.212	1.30542		405.212	2.51421		405.212	2.1357		405.212	1.78442		405.212	4.80666
401.5	0.807627		405.712	2.67956		405.712	1.37474		405.712	2.67527		405.712	2.187		405.712	1.82588		405.712	5.5814
401.7	0.829727		406.212	2.71226		406.212	1.43202		406.212	2.75479		406.212	2.18995		406.212	1.80151		406.212	5.84373
401.9	0.839967		406.712	2.76758		406.712	1.44652		406.712	2.81723		406.712	2.21691		406.712	1.70501		406.712	5.78484
402.1	0.852392		407.212	2.72009		407.212	1.45347		407.212	2.80536		407.212	2.19511		407.212	1.63316		407.212	5.60334
402.3	0.873055		407.712	2.66524		407.712	1.44976		407.712	2.72571		407.712	2.1496		407.712	1.55485		407.712	5.30987
402.5	0.898466		408.212	2.60363		408.212	1.44961		408.212	2.66041		408.212	2.12874		408.212	1.47177		408.212	4.90868
402.7	0.924922		408.712	2.55925		408.712	1.41855		408.712	2.56774		408.712	2.10849		408.712	1.43506		408.712	4.42877
402.9	0.950512		409.212	2.53006		409.212	1.39255		409.212	2.50745		409.212	2.11216		409.212	1.35889		409.212	3.94692
403.1	0.97799		409.712	2.50035		409.712	1.38669		409.712	2.41026		409.712	2.06772		409.712	1.34618		409.712	3.53447
403.3	1.00955		410.212	2.40267		410.212	1.36492		410.212	2.34737		410.212	2.02393		410.212	1.30593		410.212	3.22375
403.5	1.04721		410.712	2.36944		410.712	1.34641		410.712	2.28785		410.712	2.00463		410.712	1.23294		410.712	2.92916
403.7	1.08965		411.212	2.32071		411.212	1.35784		411.212	2.22666		411.212	1.98578		411.212	1.18901		411.212	2.66484
403.9	1.13645		411.712	2.30422		411.712	1.34105		411.712	2.17616		411.712	1.9794		411.712	1.15403		411.712	2.48642
404.1	1.18492		412.212	2.22375		412.212	1.31857		412.212	2.07527		412.212	1.9725		412.212	1.14441		412.212	2.36702
404.3	1.23735		412.712	2.20431		412.712	1.29494		412.712	2.0377		412.712	1.92235		412.712	1.1102		412.712	2.24475
404.5	1.28661		413.212	2.13087		413.212	1.26432		413.212	1.95556		413.212	1.8722		413.212	0.985467		413.212	2.10592
404.7	1.3211		414.212	2.00967		414.212	1.22217		414.212	1.86461		414.212	1.70674		414.212	1.01721		414.212	1.92098
404.9	1.3347		414.712	1.95006		414.712	1.20403		414.712	1.82125		414.712	1.54668		414.712	1.00816		414.712	1.81534
405.1	1.34066		415.212	1.85706		415.212	1.18474		415.212	1.75406		415.212	1.53059		415.212	1.02431		415.212	1.67433
405.3	1.3454		415.712	1.78781		415.712	1.14818		415.712	1.68553		415.712	1.51364		415.712	1.01421		415.712	1.57631
405.5	1.35487		416.212	1.6952		416.212	1.13457		416.212	1.63418		416.212	1.42629		416.212	0.981209		416.212	1.50005
405.7	1.34169		416.712	1.68192		416.712	1.10518		416.712	1.57122		416.712	1.38637		416.712	0.997182		416.712	1.367
405.9	1.32935		417.212	1.59034		417.212	1.07629		417.212	1.49246		417.212	1.2996		417.212	0.996498		417.212	1.22975
406.1	1.3174		417.712	1.51905		417.712	1.07499		417.712	1.43986		417.712	1.237		417.712	0.974218		417.712	1.11436
406.3	1.30854		418.212	1.47526		418.212	1.06244		418.212	1.3908		418.212	1.1751		418.212	0.970748		418.212	1.05215
406.5	1.30327		418.712	1.3849		418.712	1.05304		418.712	1.34316		418.712	1.13725		418.712	0.993994		418.712	1.0167
406.7	1.30507		419.212	1.33144		419.212	1.03893		419.212	1.29571		419.212	1.0999		419.212	1.00422		419.212	0.999718
406.9	1.31673		419.712	1.28647		419.712	1.01249		419.712	1.23762		419.712	1.07484		419.712	1.01051		419.712	0.992949
407.1	1.32878		420.712	1.20257		420.712	0.991298		420.712	1.15389		420.712	1.02535		420.712	1.02474		420.712	0.961943
407.3	1.32572		421.712	1.13374		421.712	0.997714		421.712	1.09863		421.712	0.989103		421.712	1.09841		421.712	0.961793
407.5	1.30123		422.712	1.07013		422.712	0.968639		422.712	1.03569		422.712	1.00174		422.712	1.14725		422.712	0.974261
407.7	1.27295		423.712	1.01595		423.712	0.977044		423.712	1.0013		423.712	1.01453		423.712	1.19738		423.712	0.951831
407.9	1.2533		424.712	0.987294		424.712	0.978864		424.712	0.996844		424.712	1.00516		424.712	1.22106		424.712	0.986663
408.1	1.2432
408.3	1.23157
408.5	1.21678
408.7	1.20099
408.9	1.18901
409.1	1.18301
409.3	1.17645
409.5	1.16899
409.7	1.16116
409.9	1.15462
410.1	1.14549
410.3	1.13915
410.5	1.13469
410.7	1.12975
410.9	1.1204
411.1	1.11187
411.3	1.10639
411.5	1.10182
411.7	1.09519
411.9	1.09183
412.1	1.09252
412.3	1.09017
412.5	1.07403
412.7	1.04999
412.9	1.03097
413.1	1.0271
413.3	1.03228
413.5	1.03725
413.7	1.03196
413.9	1.0168
414.1	0.995725
414.6	1.00975
415.1	1.01598
415.6	1.01663
416.1	1.01539
416.6	1.01349
417.1	1.00803
417.6	1.00253
418.1	0.998548
418.6	0.856387
422.1	1.09394
423.1	0.980844
424.1	0.990665
425.1	1.0021

## Sheet: Figure 1 Panel c
Arctic			Celtic Sea			Chesapeak Bay			Eastern Med			Uruguay			Sub Antarctic			DOC
energy (eV)	normalised absorbance		energy (eV)	normalised absorbance		energy (eV)	normalised absorbance		energy (eV)	normalised absorbance		energy (eV)	normalised absorbance		energy (eV)	normalised absorbance		energy (eV)	normalised absorbance
281.9	-0.00737		281.9	-0.00743		281.9	-0.00342		281.9	0.00107		281.9	0.0575		281.9	-0.0262		281.635	0.00801
282.4	-0.00135		282.4	-0.00578		282.4	-0.012		282.4	0.00549		282.4	0.0872		282.4	-0.0244		282.135	0.0129
282.9	0.00977		282.9	-0.00467		282.9	-0.0225		282.9	0.0178		282.9	0.108422		282.9	-0.0193		282.635	0.0064
283.4	0.0308		283.4	0.00287		283.4	-0.00903		283.4	0.0158		283.4	0.115118		283.4	-0.00851		283.135	-0.000389
283.9	0.0697		283.9	0.0244		283.9	0.0366		283.9	0.0476		283.9	0.130976		283.9	0.0244		283.635	0.016
284.1	0.0992		284.1	0.036		284.1	0.0597		284.1	0.0732		284.1	0.156903		284.1	0.0587		283.835	0.0211
284.3	0.139738		284.3	0.0583		284.3	0.1028		284.3	0.116788		284.3	0.212804		284.3	0.119889		284.035	0.0335
284.5	0.183752		284.5	0.0956		284.5	0.145321		284.5	0.179224		284.5	0.281503		284.5	0.198257		284.235	0.0566
284.7	0.23361		284.7	0.146585		284.7	0.205051		284.7	0.259596		284.7	0.353645		284.7	0.284952		284.435	0.11881
284.9	0.273141		284.9	0.214383		284.9	0.263867		284.9	0.323296		284.9	0.414638		284.9	0.347849		284.635	0.191811
285.1	0.287026		285.1	0.273419		285.1	0.294739		285.1	0.333735		285.1	0.448375		285.1	0.358965		284.835	0.274947
285.3	0.281749		285.3	0.297795		285.3	0.290098		285.3	0.304863		285.3	0.454903		285.3	0.321173		284.92	0.299
285.5	0.270689		285.5	0.284463		285.5	0.272569		285.5	0.252025		285.5	0.449078		285.5	0.266549		285.035	0.316218
285.7	0.26163		285.7	0.256438		285.7	0.253407		285.7	0.208589		285.7	0.445377		285.7	0.231554		285.135	0.31
285.9	0.263574		285.9	0.237983		285.9	0.245612		285.9	0.201174		285.9	0.446875		285.9	0.229683		285.235	0.288369
286.1	0.279595		286.1	0.240469		286.1	0.257751		286.1	0.212627		286.1	0.450203		286.1	0.249387		285.435	0.239271
286.3	0.298156		286.3	0.267604		286.3	0.28598		286.3	0.2339		286.3	0.449722		286.3	0.277151		285.635	0.209833
286.5	0.306922		286.5	0.309714		286.5	0.316434		286.5	0.255642		286.5	0.443953		286.5	0.306601		285.835	0.186776
286.7	0.30762		286.7	0.350805		286.7	0.343266		286.7	0.273283		286.7	0.440702		286.7	0.333156		286.035	0.189871
286.8	0.30718		286.8	0.369832		286.8	0.353995		286.8	0.281932		286.8	0.439877		286.8	0.34561		286.235	0.232837
286.9	0.309472		286.9	0.380956		286.9	0.364849		286.9	0.292104		286.9	0.445869		286.9	0.360105		286.435	0.336141
287	0.317188		287	0.391103		287	0.381876		287	0.303278		287	0.457241		287	0.374674		286.535	0.398411
287.1	0.328435		287.1	0.402515		287.1	0.399128		287.1	0.318063		287.1	0.468018		287.1	0.395109		286.635	0.429483
287.2	0.33974		287.2	0.416799		287.2	0.417666		287.2	0.328709		287.2	0.471929		287.2	0.417737		286.735	0.42947
287.3	0.353787		287.3	0.434805		287.3	0.436574		287.3	0.336434		287.3	0.474421		287.3	0.435387		286.835	0.408316
287.4	0.373048		287.4	0.458472		287.4	0.457128		287.4	0.349215		287.4	0.482412		287.4	0.450511		286.935	0.365975
287.5	0.398221		287.5	0.482521		287.5	0.481269		287.5	0.358448		287.5	0.493988		287.5	0.469376		287.035	0.32851
287.6	0.426853		287.6	0.511074		287.6	0.515799		287.6	0.372521		287.6	0.505343		287.6	0.492095		287.135	0.308933
287.7	0.458215		287.7	0.54344		287.7	0.556974		287.7	0.388376		287.7	0.515912		287.7	0.517726		287.235	0.300965
287.8	0.483109		287.8	0.580915		287.8	0.605629		287.8	0.404091		287.8	0.526732		287.8	0.542516		287.335	0.299777
287.9	0.512747		287.9	0.623686		287.9	0.66643		287.9	0.421077		287.9	0.5392		287.9	0.56738		287.435	0.305463
288	0.549533		288	0.667046		288	0.731739		288	0.446198		288	0.554484		288	0.58919		287.535	0.345458
288.1	0.579941		288.1	0.70217		288.1	0.778381		288.1	0.444031		288.1	0.570065		288.1	0.608705		287.635	0.373138
288.2	0.592643		288.2	0.717797		288.2	0.805467		288.2	0.464675		288.2	0.580014		288.2	0.624204		287.735	0.412265
288.3	0.597957		288.3	0.718441		288.3	0.827191		288.3	0.47606		288.3	0.581178		288.3	0.638225		287.835	0.462968
288.4	0.595195		288.4	0.70854		288.4	0.834786		288.4	0.481533		288.4	0.573331		288.4	0.643602		287.935	0.532198
288.5	0.585319		288.5	0.698005		288.5	0.821768		288.5	0.487522		288.5	0.558372		288.5	0.63996		288.035	0.686229
288.6	0.573644		288.6	0.683521		288.6	0.7927		288.6	0.479501		288.6	0.542389		288.6	0.627263		288.135	0.8292
288.7	0.564478		288.7	0.67027		288.7	0.758741		288.7	0.480272		288.7	0.530649		288.7	0.616372		288.235	0.979997
288.8	0.557866		288.8	0.658681		288.8	0.728911		288.8	0.474167		288.8	0.524461		288.8	0.611155		288.285	1.1
288.9	0.553382		288.9	0.653578		288.9	0.713119		288.9	0.476012		288.9	0.523895		288.9	0.612541		288.335	1.17742
289	0.552813		289	0.653068		289	0.704078		289	0.474796		289	0.527591		289	0.614171		288.435	1.18069
289.1	0.55596		289.1	0.657756		289.1	0.710566		289.1	0.481861		289.1	0.532283		289.1	0.616926		288.535	1.13348
289.2	0.562725		289.2	0.664734		289.2	0.718419		289.2	0.489298		289.2	0.534508		289.2	0.620098		288.635	1.02861
289.3	0.57079		289.3	0.675959		289.3	0.715829		289.3	0.490766		289.3	0.534069		289.3	0.629332		288.735	0.912027
289.4	0.576341		289.4	0.683926		289.4	0.708781		289.4	0.504924		289.4	0.534063		289.4	0.643272		288.835	0.852127
289.5	0.580431		289.5	0.691497		289.5	0.712245		289.5	0.508683		289.5	0.53575		289.5	0.653584		288.935	0.821399
289.6	0.588182		289.6	0.694502		289.6	0.715642		289.6	0.523008		289.6	0.538948		289.6	0.661975		289.035	0.842936
289.7	0.591827		289.7	0.697004		289.7	0.722009		289.7	0.529625		289.7	0.546712		289.7	0.675278		289.135	0.795319
289.8	0.597495		289.8	0.698316		289.8	0.730275		289.8	0.542746		289.8	0.561701		289.8	0.690671		289.235	0.774218
289.9	0.611553		289.9	0.699182		289.9	0.734514		289.9	0.567706		289.9	0.575048		289.9	0.700888		289.335	0.766633
290.4	0.662851		290.4	0.740904		290.4	0.780496		290.4	0.613597		290.4	0.59547		290.4	0.762194		289.435	0.76885
290.9	0.699935		290.9	0.766873		290.9	0.816955		290.9	0.651864		290.9	0.604161		290.9	0.804587		289.535	0.777337
291.4	0.732233		291.4	0.792881		291.4	0.844008		291.4	0.693849		291.4	0.619114		291.4	0.834848		289.635	0.781643
291.9	0.756784		291.9	0.813982		291.9	0.862995		291.9	0.72234		291.9	0.641797		291.9	0.859529		290	0.82
292.4	0.771804		292.4	0.833313		292.4	0.87556		292.4	0.742031		292.4	0.661454		292.4	0.878045		290.5	0.87
292.9	0.780673		292.9	0.84626		292.9	0.886908		292.9	0.756745		292.9	0.679624		292.9	0.893696		291.135	0.920331
293.4	0.789455		293.4	0.858816		293.4	0.895173		293.4	0.763584		293.4	0.702025		293.4	0.906709		291.635	0.982342
293.9	0.799988		293.9	0.869542		293.9	0.8963		293.9	0.768124		293.9	0.723914		293.9	0.913848		292.135	1.01667
294.4	0.810185		294.4	0.878017		294.4	0.898361		294.4	0.782495		294.4	0.744687		294.4	0.920389		292.635	1.06842
294.9	0.82627		294.9	0.885111		294.9	0.910853		294.9	0.798445		294.9	0.774375		294.9	0.933042		293.135	1.09509
295.4	0.874862		295.4	0.897375		295.4	0.924462		295.4	0.834866		295.4	0.821321		295.4	0.953575		293.635	1.1082
295.9	0.96638		295.9	0.920915		295.9	0.936601		295.9	0.914621		295.9	0.891465		295.9	0.979011		294.135	1.12297
																		294.635	1.11034
																		295.135	1.14508
																		295.635	1.15108

## Sheet: Figure 1 Panel d
Monterey Formation			Arctic			Celtic Sea			Sub Antarctic
energy (eV)	normalised absorbance		energy (eV)	normalised absorbance		energy (eV)	normalised absorbance		energy (eV)	normalised absorbance
393.859	0.00511006		390.1	-0.0278		390.1	-0.00458		390.1	0.00164
394.079	6.41262e-05		391.1	-0.00847		391.1	0.00916		391.1	0.00314
394.299	0.0103243		392.1	0.0251		392.1	0.0295		392.1	-0.00745
394.488	0.0256785		393.1	0.0666		393.1	0.0545		393.1	-0.0162
394.692	0.0257306		394.1	0.118245		394.1	0.0876		394.1	-0.000631
394.912	0.0104806		395.1	0.20821		395.1	0.145622		395.1	0.0409
395.179	0.0105488		396.1	0.370619		396.1	0.248517		396.1	0.0963
395.493	0.0106289		397.1	0.61668		397.1	0.393492		397.1	0.167299
395.713	0.010685		398.1	0.895252		398.1	0.553501		398.1	0.266529
395.996	0.0311653		399.1	1.1466		399.1	0.68424		399.1	0.385107
396.247	0.0414335		399.3	1.14623		399.3	0.67563		399.3	0.408814
396.483	0.0414937		399.5	1.15464		399.5	0.676274		399.5	0.432522
396.687	0.0466478		399.7	1.18645		399.7	0.682494		399.7	0.456229
396.876	0.062002		399.9	1.21367		399.9	0.680142		399.9	0.465795
397.064	0.0620501		400.1	1.17904		400.1	0.662658		400.1	0.457965
397.253	0.0825064		400.3	1.10818		400.3	0.635714		400.3	0.445926
397.425	0.0927545		400.5	1.03375		400.5	0.608681		400.5	0.430779
397.582	0.108101		400.7	0.975822		400.7	0.592194		400.7	0.413679
397.755	0.123451		400.9	0.945372		400.9	0.595244		400.9	0.401811
397.944	0.159213		401.1	0.944216		401.1	0.619103		401.1	0.404237
398.101	0.20007		401.3	0.97082		401.3	0.653045		401.3	0.424558
398.226	0.266428		401.5	1.00738		401.5	0.681656		401.5	0.452789
398.269	0.316184		401.7	1.03141		401.7	0.694413		401.7	0.472429
398.316	0.365941		401.9	1.03139		401.9	0.690021		401.9	0.479527
398.387	0.419531		402.1	1.01575		402.1	0.676704		402.1	0.48965
398.434	0.457808		402.3	1.0039		402.3	0.66806		402.3	0.515003
398.469	0.499909		402.5	1.00851		402.5	0.669444		402.5	0.54947
398.552	0.561154		402.7	1.0298		402.7	0.676138		402.7	0.583693
398.622	0.610917		402.9	1.05281		402.9	0.686266		402.9	0.618641
398.693	0.641548		403.1	1.07259		403.1	0.70492		403.1	0.656656
398.763	0.656872		403.3	1.0908		403.3	0.73393		403.3	0.696946
398.81	0.668363		403.5	1.1201		403.5	0.76725		403.5	0.738911
398.928	0.653087		403.7	1.16239		403.7	0.800252		403.7	0.778927
398.987	0.630143		403.9	1.21379		403.9	0.833933		403.9	0.81007
399.07	0.588072		404.1	1.26345		404.1	0.870157		404.1	0.830228
399.152	0.542175		404.3	1.30832		404.3	0.907746		404.3	0.84828
399.247	0.492454		404.5	1.34951		404.5	0.944984		404.5	0.874409
399.306	0.45803		404.7	1.38985		404.7	0.978151		404.7	0.908911
399.388	0.423613		404.9	1.4233		404.9	1.00327		404.9	0.934642
399.471	0.393021		405.1	1.44538		405.1	1.01832		405.1	0.939158
399.589	0.373919		405.3	1.45576		405.3	1.02512		405.3	0.936312
399.719	0.362472		405.5	1.45862		405.5	1.0296		405.5	0.954518
399.872	0.362511		405.7	1.45892		405.7	1.03712		405.7	0.996162
400.001	0.374024		405.9	1.45352		405.9	1.04698		405.9	1.03441
400.154	0.37789		406.1	1.44404		406.1	1.05442		406.1	1.05055
400.237	0.38939		406.3	1.43501		406.3	1.05826		406.3	1.04982
400.343	0.400897		406.5	1.43591		406.5	1.06067		406.5	1.04242
400.473	0.431542		406.7	1.43759		406.7	1.06269		406.7	1.03025
400.59	0.477491		406.9	1.43482		406.9	1.06416		406.9	1.01635
400.72	0.515789		407.1	1.42215		407.1	1.06668		407.1	1.00497
400.826	0.542602		407.3	1.40503		407.3	1.07116		407.3	1.0015
400.932	0.569415		407.5	1.38416		407.5	1.07546		407.5	1.01018
401.026	0.592398		407.7	1.36761		407.7	1.07734		407.7	1.02862
401.191	0.615399		407.9	1.35627		407.9	1.07549		407.9	1.0463
401.356	0.603962		408.1	1.3469		408.1	1.06985		408.1	1.05466
401.533	0.565741		408.3	1.33543		408.3	1.06417		408.3	1.04647
401.674	0.531339		408.5	1.32448		408.5	1.06364		408.5	1.0221
401.827	0.500765		408.7	1.31419		408.7	1.06656		408.7	0.996554
401.957	0.474013		408.9	1.30128		408.9	1.0667		408.9	0.988856
402.087	0.470219		409.1	1.28471		409.1	1.06281		409.1	0.996993
402.216	0.458773		409.3	1.26911		409.3	1.05328		409.3	1.00374
402.37	0.474118		409.5	1.25665		409.5	1.03652		409.5	1.00538
402.534	0.493293		409.7	1.24772		409.7	1.01968		409.7	1.01074
402.652	0.504802		409.9	1.23637		409.9	1.0165		409.9	1.02016
402.77	0.516312		410.1	1.22386		410.1	1.02878		410.1	1.02176
402.888	0.546954		410.3	1.21278		410.3	1.04426		410.3	1.0133
403.005	0.58525		410.5	1.20761		410.5	1.05388		410.5	1.00379
403.111	0.646501		410.7	1.19919		410.7	1.05804		410.7	1.00022
403.206	0.711576		410.9	1.18344		410.9	1.05955		410.9	0.998754
403.323	0.780484		411.1	1.16365		411.1	1.05822		411.1	0.992835
403.441	0.837912		411.3	1.15072		411.3	1.05371		411.3	0.98569
403.547	0.872378		411.5	1.14263		411.5	1.04571		411.5	0.987703
403.641	0.903014		411.7	1.13357		411.7	1.03674		411.7	0.998238
403.759	0.910697		411.9	1.12072		411.9	1.03123		411.9	1.00554
403.889	0.895424		412.1	1.1076		412.1	1.03001		412.1	1.00482
404.042	0.868678		412.3	1.0974		412.3	1.02979		412.3	1.00212
404.16	0.841922		412.5	1.08977		412.5	1.02625		412.5	1.00199
404.301	0.818999		412.7	1.08249		412.7	1.01246		412.7	1.003
404.431	0.811379		412.9	1.07571		412.9	0.987197		412.9	1.00445
404.572	0.830547		413.1	1.072		413.1	0.963722		413.1	1.00751
404.702	0.865019		413.3	1.0715		413.3	0.959068		413.3	1.01094
404.796	0.88035		413.5	1.06858		413.5	0.969379		413.5	1.0122
404.89	0.914812		413.7	1.04564		413.7	0.97448		413.7	1.01257
405.008	0.949281		413.9	1.00598		413.9	0.958296		413.9	1.01241
405.102	0.991397		414.1	0.961249		414.1	0.945501		414.1	1.00873
405.208	1.02204		414.6	0.986612		414.6	0.956256		414.6	0.98859
405.337	1.06033		415.1	1.0072		415.1	0.963342		415.1	0.990637
405.455	1.08715		415.6	1.01838		415.6	0.980531		415.6	0.996639
405.585	1.11397		416.1	1.01718		416.1	1.00164		416.1	0.988443
405.679	1.14843		416.6	1.01188		416.6	1.01746		416.6	0.981799
405.785	1.17142		417.1	1.00359		417.1	1.02351		417.1	0.989139
405.891	1.17527		417.6	0.99888		417.6	1.02591		417.6	1.00172
405.985	1.1906		418.1	0.995762		418.1	1.02505		418.1	1.00492
406.103	1.20594		418.6	0.983873		418.6	1.00895		418.6	0.997762
406.233	1.2098		422.1	1.00109		422.1	0.995133		422.1	1.01944
406.362	1.20983		423.1	1.00732		423.1	0.99383		423.1	1.00889
406.433	1.22516		424.1	1.01194		424.1	0.993586		424.1	0.996601
406.657	1.22521		425.1	1.01677		425.1	0.998104		425.1	0.990937
406.822	1.22525
406.987	1.2253
407.14	1.22916
407.281	1.22537
407.552	1.23309
407.741	1.23314
407.882	1.22552
408.059	1.19878
408.224	1.16821
408.377	1.15677
408.542	1.14534
408.695	1.1339
408.813	1.12245
408.908	1.10334
409.073	1.10721
409.32	1.09962
409.509	1.08053
409.65	1.06143
409.839	1.04618
410.086	1.04624
410.345	1.02717
410.534	1.00809
410.734	0.99666
410.852	1.012
411.088	1.00823
411.265	0.992969
411.394	0.977696
411.547	0.993041
411.748	0.993092
411.924	0.989311
412.078	0.974044
412.184	0.989377
412.278	0.993228
412.419	0.981784
412.561	0.974167
412.761	0.958912
412.902	0.947469
413.056	0.939855
413.185	0.928408
413.303	0.916959
413.445	0.901689
