# Supplementary material for: Long-term organic carbon preservation enhanced by iron and manganese
Source: Nature. 2023 Aug 2;621(7978):312–7. doi: 10.1038/s41586-023-06325-9 (PMC10499600; doi:10.1038/s41586-023-06325-9)
Supplement: Supplementary file 4 — Source Data Fig. 2 [file 41586_2023_6325_MOESM4_ESM.xlsx]

## Sheet: Figure 2 Panel a
Time (years)	No Catalyst			Fe Aqueous Catalyst 10degC
	nmol L-1	1SE nmol L-1		150 umol L-1		300 umol L-1		400 umol L-1
				nmol L-1	1SE nmol L-1	nmol L-1	1SE nmol L-1	nmol L-1	1SE nmol L-1
0	0	0		0	0	0	0	0	0
0.00273973	6.95002e-06	1.3205e-06		0.010022	0.00220484	0.0172565	0.00103539	0.0227332	0.00318264
0.00547945	8.50739e-06	1.36118e-06		0.00264756	0.000132378	0.0195644	0.00136951	0.0231663	0.000694989
0.00821918	1.26681e-05	2.28026e-06		0.0037244	4.09684e-05	0.0434366	0.000564675	0.0403995	0.00282796
0.0109589	1.58061e-05	3.47734e-06		0.00276318	0.000221055	0.0443257	0.00398931	0.0840866	0.0100904
0.0136986	2.02225e-05	1.6178e-06		0.00389007	5.05709e-05	0.0706586	0.00211976	0.0906326	0.00906326
0.0164384	3.23095e-05	3.87714e-06		0.00486226	0.000680717	0.0992561	0.00595537	0.109099	0.0152738
0.0191781	4.45648e-05	5.34777e-06		0.00300903	0.000120361	0.109655	0.0131586	0.122332	0.0183498
0.0219178	4.75839e-05	6.66175e-06		0.00227688	6.83063e-05	0.105214	0.0105214	0.161565	0.0177722
0.0246575	3.04958e-05	4.87933e-06		0.00656289	0.000328145	0.109325	0.00437301	0.171798	0.0274877
0.0575342	0.00523606	0.000471245		0.0311728	0.00374073	0.117526	0.0152784	0.225962	0.00903847
0.0767123	0.0178494	0.00196343		0.0542893	0.00434314	0.117892	0.00707355	0.226228	0.031672

## Sheet: Figure 2 Panel b
Time (years)	No Catalyst			Mn Aqueous Catalyst 10degC
	nmol L-1	1SE nmol L-1		150 umol L-1		300 umol L-1		400 umol L-1
				nmol L-1	1SE nmol L-1	nmol L-1	1SE nmol L-1	nmol L-1	1SE nmol L-1
0	0	0		0	0	0	0	0	0
0.00273973	6.95002e-06	1.3205e-06		2.75957e-05	3.31148e-06	0.0126197	0.00138817	0.0223823	0.00156676
0.00547945	8.50739e-06	1.36118e-06		3.26852e-05	5.22963e-06	0.0276209	0.00165726	0.0189358	0.00170422
0.00821918	1.26681e-05	2.28026e-06		6.51587e-05	8.47063e-06	0.0361037	0.00252726	0.0460293	0.00276176
0.0109589	1.58061e-05	3.47734e-06		3.21233e-05	4.49726e-06	0.0394255	0.00197127	0.0555208	0.00610729
0.0136986	2.02225e-05	1.6178e-06		5.45826e-05	8.73321e-06	0.0552872	0.00552872	0.0615862	0.00554276
0.0164384	3.23095e-05	3.87714e-06		7.5859e-05	1.06203e-05	0.0647573	0.00582815	0.0622611	0.0056035
0.0191781	4.45648e-05	5.34777e-06		0.000114145	1.0273e-05	0.0651889	0.000717078	0.0993572	0.00794858
0.0219178	4.75839e-05	6.66175e-06		0.000995479	0.000129412	0.0756907	0.00529835	0.0944136	0.0132179
0.0246575	3.04958e-05	4.87933e-06		0.00294575	0.00023566	0.0917121	0.00825409	0.153848	0.00769239
0.0575342	0.00523606	0.000471245		0.0125685	0.00113117	0.115763	0.0115763	0.208848	0.0146193
0.0767123	0.0178494	0.00196343		0.0125857	0.00125857	0.13153	0.00657649	0.190166	0.0114099

## Sheet: Figure 2 Panel c
Time (years)	No Catalyst			Fe Solid Catalyst 10 degC
	nmol L-1	1SE nmol L-1		0.5 g L-1		1.5 g L-1		2.5 g L-1
				nmol L-1	1SE nmol L-1	nmol L-1	1SE nmol L-1	nmol L-1	1SE nmol L-1
0	0	0		0	0	0	0	0	0
0.00273973	6.95002e-06	1.3205e-06		0.0257885	0.00154731	0.0269952	0.00431923	0.0565213	0.0107391
0.00547945	8.50739e-06	1.36118e-06		0.0676774	0.00744451	0.0813021	0.00975625	0.208138	0.00832553
0.00821918	1.26681e-05	2.28026e-06		0.0825189	0.00825189	0.0926705	0.00741364	0.191845	0.00575536
0.0109589	1.58061e-05	3.47734e-06		0.0783093	0.0117464	0.199626	0.00598879	0.373012	0.0484916
0.0136986	2.02225e-05	1.6178e-06		0.141916	0.00425747	0.177536	0.00887679	0.417464	0.0751435
0.0164384	3.23095e-05	3.87714e-06		0.159769	0.0191723	0.123757	0.0185636	0.348594	0.0592609
0.0191781	4.45648e-05	5.34777e-06		0.203846	0.0265	0.290211	0.0493358	0.466418	0.0326493
0.0219178	4.75839e-05	6.66175e-06		0.211687	0.00635062	0.349425	0.0489195	0.513738	0.0205495
0.0246575	3.04958e-05	4.87933e-06		0.264909	0.00794726	0.440565	0.0132169	0.568385	0.0397869
0.0575342	0.00523606	0.000471245		0.57706	0.0346236	0.848252	0.13572	1.1512	0.0690721
0.0767123	0.0178494	0.00196343		0.655193	0.091727	1.25853	0.201365	1.76167	0.0528502

## Sheet: Figure 2 Panel d
Time (years)	No Catalyst			Mn Solid Catalyst 10 degC
	nmol L-1	1SE nmol L-1		0.5 g L-1		1.5 g L-1		2.5 g L-1
				nmol L-1	1SE nmol L-1	nmol L-1	1SE nmol L-1	nmol L-1	1SE nmol L-1
0	0	0		0	0	0	0	0	0
0.00273973	6.95002e-06	1.3205e-06		0.0496738	0.0064576	0.0517123	0.00517123	0.0876809	0.0140289
0.00547945	8.50739e-06	1.36118e-06		0.04879	0.0024395	0.0625225	0.0100036	0.244288	0.019543
0.00821918	1.26681e-05	2.28026e-06		0.0511184	0.00357829	0.0728429	0.00874115	0.307785	0.021545
0.0109589	1.58061e-05	3.47734e-06		0.060974	0.0109753	0.082926	0.0165852	0.472384	0.0472384
0.0136986	2.02225e-05	1.6178e-06		0.0837477	0.0133996	0.112275	0.00561373	0.501074	0.0300645
0.0164384	3.23095e-05	3.87714e-06		0.0746572	0.0111986	0.213702	0.0341924	0.571407	0.0514266
0.0191781	4.45648e-05	5.34777e-06		0.0987695	0.0108646	0.213769	0.0363407	0.633005	0.0759607
0.0219178	4.75839e-05	6.66175e-06		0.147597	0.0250915	0.3143	0.037716	0.642492	0.0642492
0.0246575	3.04958e-05	4.87933e-06		0.414416	0.0787391	0.414416	0.0538741	0.736546	0.0294618
0.0575342	0.00523606	0.000471245		0.547839	0.0383488	0.713952	0.0499766	1.5253	0.244048
0.0767123	0.0178494	0.00196343		0.53098	0.0690274	1.1144	0.122584	2.4175	0.410976
